# Supplementary material for: Diethyl [(4-bromo­phen­yl)(5-chloro-2-hydroxy­anilino)meth­yl]phospho­nate
Source: Acta Crystallogr Sect E Struct Rep Online. 2009 Oct 28;65(Pt 11):o2859. doi: 10.1107/S1600536809043062 (PMC2971341; doi:10.1107/S1600536809043062)
Supplement: Supplementary file 1 [file e-65-o2859-sup1.cif]

##############################################################################
###                                                                        ###
###        Electronic paper (Acta Crystallographica Section E)             ###
###                                                                        ###
##############################################################################
#                                                                            #
# This CIF contains the data in a paper accepted for publication in Acta     #
# Crystallographica Section E. It conforms to the requirements of Notes      #
# for Authors for Section E, and has been peer reviewed under the auspices   #
# of the IUCr Commission on Journals.                                        #
#                                                                            #
# Full details of the Crystallographic Information File format               #
# are given in the paper "The Crystallographic Information File (CIF):       #
# a New Standard Archive File for Crystallography" by S. R. Hall, F. H.      #
# Allen and I. D. Brown [Acta Cryst. (1991), A47, 655-685].                  #
#                                                                            #
# The current version of the core CIF dictionary is obtainable from          #
# ftp://ftp.iucr.org/pub/cif_core.dic. The current version number is 2.4.    #
#                                                                            #
# Software is freely available for graphical display of the structure(s) in  #
# this CIF.  For information consult the CIF home page http://www.iucr.org/  #
# cif/home.html                                                              #
#                                                                            #
# This file may be used for bona fide research purposes within the           #
# scientific community so long as proper attribution is given to the journal # 
# article from which it was obtained.                                        #
#                                                                            #
##############################################################################
                                             
data_global
_audit_creation_method     SHELXL-97
_journal_date_recd_electronic     2009-10-11
_journal_date_accepted     2009-10-19
_journal_name_full     'Acta Crystallographica, Section E'
_journal_year     2009
_journal_volume     65
_journal_issue     11
_journal_page_first     o2859
_journal_page_last     o2859
_journal_paper_category     QO
_journal_coeditor_code     HG2579
_publ_contact_author_name     'Prof. M. Krishnaiah'
_publ_contact_author_address
;   Department of Physics
    S.V. University,
    Tirupati-517502,
    India.
;
_publ_contact_author_email     'profkrishnaiah.m@gmail.com'
_publ_contact_author_fax     '91 877 2248428'
_publ_contact_author_phone     '91 877 2248485'
_publ_section_title
;
Diethyl [(4-bromophenyl)(5-chloro-2-hydroxyanilino)methyl]phosphonate
;
loop_
    _publ_author_name
    _publ_author_address
    'V. H. H. Surendra Babu'
;     Department of Physics
      S.V. University,
      Tirupati 517 502,
      India
;
    'M. Krishnaiah'
;     Department of Physics
      S.V. University,
      Tirupati 517 502,
      India
;
    'G. Syam Prasad'
;     Department of Chemistry
      S.V. University,
      Tirupati 517 502,
      India
;
    'C. Suresh Reddy,'
;     Department of Chemistry
      S.V. University,
      Tirupati 517 502,
      India
;
    'Rajni Kant'
;     Department of Physics
      University of Jammu,
      Jammu Tawi 180 006,
      India
;
data_I
_audit_creation_method     SHELXL-97
_chemical_name_systematic
;
Diethyl [(4-bromophenyl)(5-chloro-2-hydroxyanilino)methyl]phosphonate
;
_chemical_name_common     ?
_chemical_formula_moiety     'C17 H20 Br Cl N O4 P'
_chemical_formula_sum     'C17 H20 Br Cl N O4 P'
_chemical_formula_iupac     'C17 H20 Br Cl N O4 P'
_chemical_formula_weight     448.66
_chemical_melting_point     ?
_symmetry_cell_setting     'triclinic'
_symmetry_space_group_name_H-M     'P -1'
_symmetry_space_group_name_Hall     '-P 1'
loop_
    _symmetry_equiv_pos_as_xyz
    'x, y, z'
    '-x, -y, -z'
_cell_length_a     7.8596(15)
_cell_length_b     9.1887(13)
_cell_length_c     14.425(2)
_cell_angle_alpha     82.921(13)
_cell_angle_beta     80.372(15)
_cell_angle_gamma     70.701(16)
_cell_volume     966.8(3)
_cell_formula_units_Z     2
_cell_measurement_reflns_used     5846
_cell_measurement_theta_min     3.0
_cell_measurement_theta_max     30.4
_cell_measurement_temperature     293(2)
_exptl_crystal_description     rectangular
_exptl_crystal_colour     colorless
_exptl_crystal_size_max     0.30
_exptl_crystal_size_mid     0.24
_exptl_crystal_size_min     0.18
_exptl_crystal_density_diffrn     1.541
_exptl_crystal_density_meas     ?
_exptl_crystal_density_method     'not measured'
_exptl_crystal_F_000     456
_exptl_absorpt_coefficient_mu     2.368
_exptl_absorpt_correction_type     multi-scan
_exptl_absorpt_process_details
;
(SADABS; Sheldrick, 2004)
;
_exptl_absorpt_correction_T_min     0.511
_exptl_absorpt_correction_T_max     0.653
_exptl_special_details
;
;
_diffrn_ambient_temperature     293(2)
_diffrn_radiation_type     MoK\a
_diffrn_radiation_wavelength     0.71073
_diffrn_radiation_source     'fine-focus sealed tube'
_diffrn_radiation_monochromator     graphite
_diffrn_measurement_device_type     'Oxford Diffraction Xcalibur'
_diffrn_measurement_device     'X-ray diffractometer with CCD camera'
_diffrn_measurement_method     \w-2\q
_diffrn_detector_area_resol_mean     ?
_diffrn_reflns_number     12477
_diffrn_reflns_av_R_equivalents     0.0311
_diffrn_reflns_av_sigmaI/netI     0.0949
_diffrn_reflns_theta_min     3.02
_diffrn_reflns_theta_max     30.43
_diffrn_reflns_theta_full     25.00
_diffrn_measured_fraction_theta_max     0.910
_diffrn_measured_fraction_theta_full     0.978
_diffrn_reflns_limit_h_min     -11
_diffrn_reflns_limit_h_max     11
_diffrn_reflns_limit_k_min     -13
_diffrn_reflns_limit_k_max     12
_diffrn_reflns_limit_l_min     -20
_diffrn_reflns_limit_l_max     20
_diffrn_standards_number     0
_diffrn_standards_interval_count     ?
_diffrn_standards_interval_time     ?
_diffrn_standards_decay_%     ?
_refine_special_details
;
Refinement of <i>F</i>^2^ against ALL reflections. The weighted <i>R</i>-factor
<i>wR</i> and goodness of fit <i>S</i> are based on <i>F</i>^2^, conventional
<i>R</i>-factors <i>R</i> are based on <i>F</i>, with <i>F</i> set to zero for
negative <i>F</i>^2^. The threshold expression of <i>F</i>^2^ >
\s(<i>F</i>^2^) is used only for calculating <i>R</i>-factors(gt) <i>etc</i>.
and is not relevant to the choice of reflections for refinement.
<i>R</i>-factors based on <i>F</i>^2^ are statistically about twice as large
as those based on <i>F</i>, and <i>R</i>- factors based on ALL data will be
even larger.
Weighted least-squares planes through the starred atoms (Nardelli, Musatti,
Domiano & Andreetti Ric.Sci.(1965),15(II---A),807). Equation of the plane:
m1*<i>X</i>+m2*Y+m3*<i>Z</i>=d
Plane 1 m1 = 0.92698(0.00062) m2 = 0.36804(0.00155) m3 = -0.07254(0.00162) D =
3.47552(0.01244) Atom d s d/s (d/s)**2 C1 * 0.0028 0.0034 0.823 0.678 C2 *
0.0007 0.0036 0.200 0.040 C3 * -0.0059 0.0040 - 1.479 2.188 C4 * 0.0072 0.0044
1.650 2.723 C5 * -0.0013 0.0041 - 0.319 0.102 C6 * -0.0029 0.0036 - 0.820
0.672 ============ Sum((d/s)**2) for starred atoms 6.403 Chi-squared at 95%
for 3 degrees of freedom: 7.81 The group of atoms does not deviate
significantly from planarity
Plane 2 m1 = -0.16802(0.00159) m2 = 0.90248(0.00070) m3 = -0.39660(0.00142) D =
1.25137(0.01035) Atom d s d/s (d/s)**2 C8 * -0.0067 0.0030 - 2.243 5.033 C9 *
0.0049 0.0037 1.315 1.729 C10 * 0.0025 0.0039 0.638 0.407 C11 * -0.0045 0.0040
- 1.120 1.255 C12 * -0.0028 0.0048 - 0.589 0.347 C13 * 0.0112 0.0042 2.665
7.102 ============ Sum((d/s)**2) for starred atoms 15.874 Chi-squared at 95%
for 3 degrees of freedom: 7.81 The group of atoms deviates significantly from
planarity
Plane 3 m1 = -0.36915(0.00155) m2 = 0.61070(0.00101) m3 = -0.70056(0.00061) D =
-2.91653(0.00529) Atom d s d/s (d/s)**2 C15 * 0.0308 0.0053 5.844 34.149 C14 *
-0.5236 0.0050 - 104.869 10997.448 O1 * 0.2184 0.0026 83.495 6971.443 P1 *
-0.0205 0.0009 - 21.861 477.911 O3 * 0.2076 0.0031 66.126 4372.694 C16 *
-0.5226 0.0056 - 93.878 8813.083 C17 * 0.3577 0.0071 50.270 2527.044
============ Sum((d/s)**2) for starred atoms 34193.770 Chi-squared at 95% for
4 degrees of freedom: 9.49 The group of atoms deviates significantly from
planarity
Plane 4 m1 = -0.94870(0.00212) m2 = 0.26578(0.00425) m3 = -0.17128(0.00538) D =
-2.37887(0.01364) Atom d s d/s (d/s)**2 P1 * 0.0007 0.0011 0.612 0.374 O1 *
-0.0074 0.0032 - 2.332 5.440 C14 * -0.0127 0.0062 - 2.026 4.105 C15 * 0.0198
0.0063 3.175 10.079 ============ Sum((d/s)**2) for starred atoms 19.998
Chi-squared at 95% for 1 degrees of freedom: 3.84 The group of atoms deviates
significantly from planarity
Plane 5 m1 = 0.04035(0.00645) m2 = -0.93317(0.00349) m3 = 0.35715(0.00840) D =
-0.00355(0.05973) Atom d s d/s (d/s)**2 P1 * -0.0057 0.0010 - 5.996 35.958 O3
* 0.0497 0.0032 15.570 242.410 C16 * 0.3855 0.0058 66.981 4486.437 C17 *
-0.5407 0.0073 - 74.471 5545.978 ============ Sum((d/s)**2) for starred atoms
10310.782 Chi-squared at 95% for 1 degrees of freedom: 3.84 The group of atoms
deviates significantly from planarity
Dihedral angles formed by LSQ-planes Plane - plane angle (s.u.) angle (s.u.) 1
2 78.16 (0.12) 101.84 (0.12) 1 3 86.18 (0.11) 93.82 (0.11) 1 4 39.72 (1/4)
140.28 (1/4) 1 5 70.61 (0.38) 109.39 (0.38) 2 3 27.00 (0.10) 153.00 (0.10) 2 4
62.15 (0.26) 117.85 (0.26) 2 5 7.86 (0.39) 172.14 (0.39) 3 4 50.76 (0.29)
129.24 (0.29) 3 5 33.39 (0.43) 146.61 (0.43) 4 5 69.67 (0.45) 110.33 (0.45)
;
_reflns_number_total     5846
_reflns_number_gt     2891
_reflns_threshold_expression     I>2\s(I)
_refine_ls_structure_factor_coef     Fsqd
_refine_ls_matrix_type     full
_refine_ls_R_factor_all     0.1162
_refine_ls_R_factor_gt     0.0558
_refine_ls_wR_factor_gt     0.1092
_refine_ls_wR_factor_ref     0.1400
_refine_ls_goodness_of_fit_ref     1.046
_refine_ls_restrained_S_all     1.046
_refine_ls_number_reflns     5846
_refine_ls_number_parameters     226
_refine_ls_number_restraints     0
_refine_ls_hydrogen_treatment     constr
_refine_ls_weighting_scheme     calc
_refine_ls_weighting_details
         'calc w=1/[\s^2^(Fo^2^)+(0.0511P)^2^+0.6969P] where P=(Fo^2^+2Fc^2^)/3'
_atom_sites_solution_hydrogens     geom
_atom_sites_solution_primary     direct
_atom_sites_solution_secondary     difmap
_refine_ls_shift/su_max     0.000
_refine_ls_shift/su_mean     0.000
_refine_diff_density_max     0.600
_refine_diff_density_min     -0.543
_refine_ls_extinction_method     none
_refine_ls_extinction_coef     ?
loop_
    _atom_type_symbol
    _atom_type_description
    _atom_type_scat_dispersion_real
    _atom_type_scat_dispersion_imag
    _atom_type_scat_source
    'C' 'C' 0.0033 0.0016
                         'International Tables Vol C Tables 4.2.6.8 and 6.1.1.4'
    'H' 'H' 0.0000 0.0000
                         'International Tables Vol C Tables 4.2.6.8 and 6.1.1.4'
    'Br' 'Br' -0.2901 2.4595
                         'International Tables Vol C Tables 4.2.6.8 and 6.1.1.4'
    'O' 'O' 0.0106 0.0060
                         'International Tables Vol C Tables 4.2.6.8 and 6.1.1.4'
    'N' 'N' 0.0061 0.0033
                         'International Tables Vol C Tables 4.2.6.8 and 6.1.1.4'
    'Cl' 'Cl' 0.1484 0.1585
                         'International Tables Vol C Tables 4.2.6.8 and 6.1.1.4'
    'P' 'P' 0.1023 0.0942
                         'International Tables Vol C Tables 4.2.6.8 and 6.1.1.4'
_computing_data_collection     'CryAlis Pro (Oxford Diffraction, 2007)'
_computing_cell_refinement     'CryAlis Pro (Oxford Diffraction, 2007)'
_computing_data_reduction     'CryAlis RED (Oxford Diffraction, 2007)'
_computing_structure_solution     'SHELXS86 (Sheldrick, 2008)'
_computing_structure_refinement     'SHELXL97 (Sheldrick, 2008)'
_computing_molecular_graphics     'ZORTEPII (Zsolnai, 1997)'
_computing_publication_material     'PARST (Nardelli, 1995)'
loop_
    _atom_site_type_symbol
    _atom_site_label
    _atom_site_fract_x
    _atom_site_fract_y
    _atom_site_fract_z
    _atom_site_U_iso_or_equiv
    _atom_site_adp_type
    _atom_site_calc_flag
    _atom_site_refinement_flags
    _atom_site_occupancy
    _atom_site_disorder_assembly
    _atom_site_disorder_group
    Br Br2 0.84116(6) 0.35425(7) 0.05533(3) 0.0831(2) Uani d . 1 . .
    P P1 0.10786(13) 0.17964(11) 0.33103(6) 0.0449(2) Uani d . 1 . .
    Cl Cl3 -0.27410(17) 0.89126(14) 0.07732(7) 0.0780(4) Uani d . 1 . .
    C C14 -0.2049(4) 0.7262(4) 0.3792(2) 0.0411(7) Uani d . 1 . .
    C C16 0.2724(4) 0.3699(3) 0.2163(2) 0.0376(7) Uani d . 1 . .
    N N4 0.0040(4) 0.4840(3) 0.3349(2) 0.0485(7) Uani d . 1 . .
    H H4 0.0234 0.4629 0.3927 0.058 Uiso calc R 1 . .
    O O8 -0.1765(4) 0.6665(3) 0.46936(17) 0.0567(7) Uani d . 1 . .
    H H8 -0.2379 0.7304 0.5067 0.085 Uiso calc R 1 . .
    C C9 -0.1081(4) 0.6286(4) 0.3084(2) 0.0382(7) Uani d . 1 . .
    C C15 0.0895(5) 0.3672(4) 0.2688(2) 0.0423(8) Uani d . 1 . .
    H H15 0.0074 0.3829 0.2217 0.051 Uiso calc R 1 . .
    O O5 0.2300(4) 0.1371(3) 0.40377(17) 0.0572(7) Uani d . 1 . .
    C C11 -0.2492(5) 0.8281(4) 0.1956(3) 0.0502(9) Uani d . 1 . .
    O O6 0.1667(4) 0.0744(3) 0.24775(18) 0.0593(7) Uani d . 1 . .
    C C19 0.6080(5) 0.3641(5) 0.1206(3) 0.0524(9) Uani d . 1 . .
    C C10 -0.1319(4) 0.6816(4) 0.2156(2) 0.0419(8) Uani d . 1 . .
    H H10 -0.0691 0.6189 0.1669 0.050 Uiso calc R 1 . .
    O O7 -0.0912(4) 0.1837(4) 0.3670(2) 0.0753(8) Uani d . 1 . .
    C C17 0.3277(5) 0.3198(4) 0.1277(2) 0.0487(8) Uani d . 1 . .
    H H17 0.2498 0.2873 0.0994 0.058 Uiso calc R 1 . .
    C C13 -0.3194(5) 0.8713(4) 0.3567(3) 0.0537(9) Uani d . 1 . .
    H H13 -0.3830 0.9349 0.4049 0.064 Uiso calc R 1 . .
    C C18 0.4954(5) 0.3157(5) 0.0789(2) 0.0538(9) Uani d . 1 . .
    H H18 0.5308 0.2806 0.0187 0.065 Uiso calc R 1 . .
    C C20 0.5580(6) 0.4167(6) 0.2087(3) 0.0685(12) Uani d . 1 . .
    H H20 0.6367 0.4491 0.2365 0.082 Uiso calc R 1 . .
    C C12 -0.3424(5) 0.9249(4) 0.2649(3) 0.0588(10) Uani d . 1 . .
    H H12 -0.4188 1.0238 0.2503 0.071 Uiso calc R 1 . .
    C C21 0.3876(5) 0.4210(5) 0.2563(3) 0.0581(10) Uani d . 1 . .
    H H21 0.3510 0.4587 0.3158 0.070 Uiso calc R 1 . .
    C C22 0.1764(8) -0.0834(5) 0.2531(3) 0.0801(14) Uani d . 1 . .
    H H22A 0.0584 -0.0939 0.2786 0.096 Uiso calc R 1 . .
    H H22B 0.2633 -0.1438 0.2948 0.096 Uiso calc R 1 . .
    C C23 0.2321(8) -0.1402(6) 0.1596(4) 0.0888(16) Uani d . 1 . .
    H H23A 0.2394 -0.2471 0.1633 0.133 Uiso calc R 1 . .
    H H23B 0.3491 -0.1299 0.1348 0.133 Uiso calc R 1 . .
    H H23C 0.1447 -0.0812 0.1189 0.133 Uiso calc R 1 . .
    C C24 -0.1716(7) 0.1893(7) 0.4638(4) 0.0946(17) Uani d . 1 . .
    H H24A -0.1842 0.0893 0.4873 0.114 Uiso calc R 1 . .
    H H24B -0.0929 0.2121 0.5011 0.114 Uiso calc R 1 . .
    C C25 -0.3443(8) 0.3037(8) 0.4734(5) 0.139(3) Uani d . 1 . .
    H H25A -0.3946 0.3076 0.5388 0.208 Uiso calc R 1 . .
    H H25B -0.4236 0.2788 0.4386 0.208 Uiso calc R 1 . .
    H H25C -0.3319 0.4024 0.4495 0.208 Uiso calc R 1 . .
loop_
    _atom_site_aniso_label
    _atom_site_aniso_U_11
    _atom_site_aniso_U_22
    _atom_site_aniso_U_33
    _atom_site_aniso_U_12
    _atom_site_aniso_U_13
    _atom_site_aniso_U_23
    Br2 0.0512(3) 0.1413(5) 0.0571(3) -0.0336(3) -0.00024(19) -0.0086(3)
    P1 0.0521(5) 0.0414(5) 0.0367(5) -0.0119(4) 0.0040(4) -0.0078(4)
    Cl3 0.0924(8) 0.0726(7) 0.0466(6) 0.0013(6) -0.0128(5) 0.0068(5)
    C14 0.0396(17) 0.0430(19) 0.0380(17) -0.0091(14) -0.0025(14) -0.0076(14)
    C16 0.0396(17) 0.0295(16) 0.0382(17) -0.0026(13) -0.0092(13) -0.0004(13)
    N4 0.0571(18) 0.0409(16) 0.0337(14) 0.0050(13) -0.0057(13) -0.0092(12)
    O8 0.0659(16) 0.0500(15) 0.0417(14) 0.0012(12) -0.0063(12) -0.0128(11)
    C9 0.0331(16) 0.0372(18) 0.0404(17) -0.0076(13) 0.0013(13) -0.0060(14)
    C15 0.0479(19) 0.0409(18) 0.0328(16) -0.0046(15) -0.0060(14) -0.0085(14)
    O5 0.0761(18) 0.0456(15) 0.0406(14) -0.0071(13) -0.0073(12) -0.0033(11)
    C11 0.046(2) 0.053(2) 0.047(2) -0.0094(17) -0.0110(16) 0.0035(17)
    O6 0.0845(19) 0.0450(15) 0.0504(15) -0.0265(13) 0.0051(13) -0.0142(12)
    C19 0.0420(19) 0.065(2) 0.048(2) -0.0172(17) -0.0069(16) 0.0058(18)
    C10 0.0411(18) 0.0381(18) 0.0394(18) -0.0041(14) 0.0005(14) -0.0077(14)
    O7 0.0709(19) 0.092(2) 0.0655(19) -0.0371(17) 0.0143(15) -0.0151(16)
    C17 0.052(2) 0.062(2) 0.0355(18) -0.0195(18) -0.0062(15) -0.0102(16)
    C13 0.056(2) 0.041(2) 0.050(2) 0.0055(17) -0.0049(17) -0.0109(16)
    C18 0.054(2) 0.070(3) 0.0354(18) -0.0170(19) 0.0011(16) -0.0130(17)
    C20 0.061(3) 0.100(3) 0.054(2) -0.033(2) -0.007(2) -0.019(2)
    C12 0.056(2) 0.042(2) 0.065(3) 0.0038(17) -0.0085(19) -0.0071(18)
    C21 0.056(2) 0.079(3) 0.043(2) -0.022(2) -0.0002(17) -0.0222(19)
    C22 0.115(4) 0.065(3) 0.068(3) -0.048(3) 0.019(3) -0.023(2)
    C23 0.113(4) 0.074(3) 0.086(4) -0.040(3) 0.018(3) -0.042(3)
    C24 0.077(3) 0.105(4) 0.080(3) -0.023(3) 0.021(3) 0.015(3)
    C25 0.086(4) 0.154(6) 0.115(5) 0.015(4) 0.039(4) 0.002(4)
_geom_special_details
;
All e.s.d.'s (except the e.s.d. in the dihedral angle between two l.s. planes)
are estimated using the full covariance matrix. The cell e.s.d.'s are taken
into account individually in the estimation of e.s.d.'s in distances, angles
and torsion angles; correlations between e.s.d.'s in cell parameters are only
used when they are defined by crystal symmetry. An approximate (isotropic)
treatment of cell e.s.d.'s is used for estimating e.s.d.'s involving l.s.
planes.
;
loop_
    _geom_bond_atom_site_label_1
    _geom_bond_atom_site_label_2
    _geom_bond_site_symmetry_2
    _geom_bond_distance
    _geom_bond_publ_flag
    Br2 C19 . 1.894(4) no
    P1 O5 . 1.471(3) no
    P1 O6 . 1.548(3) no
    P1 O7 . 1.553(3) no
    P1 C15 . 1.815(3) no
    Cl3 C11 . 1.755(4) no
    C14 O8 . 1.372(4) no
    C14 C13 . 1.375(5) no
    C14 C9 . 1.394(4) no
    C16 C17 . 1.364(5) no
    C16 C21 . 1.377(5) no
    C16 C15 . 1.515(5) no
    N4 C9 . 1.379(4) no
    N4 C15 . 1.440(4) no
    N4 H4 . 0.8600 no
    O8 H8 . 0.8200 no
    C9 C10 . 1.388(4) no
    C15 H15 . 0.9800 no
    C11 C12 . 1.367(5) no
    C11 C10 . 1.385(5) no
    O6 C22 . 1.420(5) no
    C19 C18 . 1.358(5) no
    C19 C20 . 1.365(6) no
    C10 H10 . 0.9300 no
    O7 C24 . 1.433(6) no
    C17 C18 . 1.378(5) no
    C17 H17 . 0.9300 no
    C13 C12 . 1.375(5) no
    C13 H13 . 0.9300 no
    C18 H18 . 0.9300 no
    C20 C21 . 1.389(6) no
    C20 H20 . 0.9300 no
    C12 H12 . 0.9300 no
    C21 H21 . 0.9300 no
    C22 C23 . 1.452(6) no
    C22 H22A . 0.9700 no
    C22 H22B . 0.9700 no
    C23 H23A . 0.9600 no
    C23 H23B . 0.9600 no
    C23 H23C . 0.9600 no
    C24 C25 . 1.413(7) no
    C24 H24A . 0.9700 no
    C24 H24B . 0.9700 no
    C25 H25A . 0.9600 no
    C25 H25B . 0.9600 no
    C25 H25C . 0.9600 no
loop_
    _geom_angle_atom_site_label_1
    _geom_angle_atom_site_label_2
    _geom_angle_atom_site_label_3
    _geom_angle_site_symmetry_1
    _geom_angle_site_symmetry_3
    _geom_angle
    _geom_angle_publ_flag
    O5 P1 O6 . . 115.61(15) no
    O5 P1 O7 . . 115.13(17) no
    O6 P1 O7 . . 104.18(16) no
    O5 P1 C15 . . 114.15(16) no
    O6 P1 C15 . . 100.95(15) no
    O7 P1 C15 . . 105.21(17) no
    O8 C14 C13 . . 124.4(3) no
    O8 C14 C9 . . 115.3(3) no
    C13 C14 C9 . . 120.3(3) no
    C17 C16 C21 . . 118.2(3) no
    C17 C16 C15 . . 120.3(3) no
    C21 C16 C15 . . 121.4(3) no
    C9 N4 C15 . . 122.0(3) no
    C9 N4 H4 . . 119.0 no
    C15 N4 H4 . . 119.0 no
    C14 O8 H8 . . 109.5 no
    N4 C9 C10 . . 123.9(3) no
    N4 C9 C14 . . 117.9(3) no
    C10 C9 C14 . . 118.2(3) no
    N4 C15 C16 . . 115.6(3) no
    N4 C15 P1 . . 108.2(2) no
    C16 C15 P1 . . 110.7(2) no
    N4 C15 H15 . . 107.4 no
    C16 C15 H15 . . 107.4 no
    P1 C15 H15 . . 107.4 no
    C12 C11 C10 . . 122.0(3) no
    C12 C11 Cl3 . . 119.5(3) no
    C10 C11 Cl3 . . 118.5(3) no
    C22 O6 P1 . . 126.1(3) no
    C18 C19 C20 . . 121.5(4) no
    C18 C19 Br2 . . 119.0(3) no
    C20 C19 Br2 . . 119.6(3) no
    C11 C10 C9 . . 119.9(3) no
    C11 C10 H10 . . 120.0 no
    C9 C10 H10 . . 120.0 no
    C24 O7 P1 . . 124.8(3) no
    C16 C17 C18 . . 122.0(3) no
    C16 C17 H17 . . 119.0 no
    C18 C17 H17 . . 119.0 no
    C12 C13 C14 . . 121.8(3) no
    C12 C13 H13 . . 119.1 no
    C14 C13 H13 . . 119.1 no
    C19 C18 C17 . . 118.7(3) no
    C19 C18 H18 . . 120.7 no
    C17 C18 H18 . . 120.7 no
    C19 C20 C21 . . 118.9(4) no
    C19 C20 H20 . . 120.6 no
    C21 C20 H20 . . 120.6 no
    C11 C12 C13 . . 117.8(3) no
    C11 C12 H12 . . 121.1 no
    C13 C12 H12 . . 121.1 no
    C16 C21 C20 . . 120.7(3) no
    C16 C21 H21 . . 119.6 no
    C20 C21 H21 . . 119.6 no
    O6 C22 C23 . . 109.5(4) no
    O6 C22 H22A . . 109.8 no
    C23 C22 H22A . . 109.8 no
    O6 C22 H22B . . 109.8 no
    C23 C22 H22B . . 109.8 no
    H22A C22 H22B . . 108.2 no
    C22 C23 H23A . . 109.5 no
    C22 C23 H23B . . 109.5 no
    H23A C23 H23B . . 109.5 no
    C22 C23 H23C . . 109.5 no
    H23A C23 H23C . . 109.5 no
    H23B C23 H23C . . 109.5 no
    C25 C24 O7 . . 110.6(5) no
    C25 C24 H24A . . 109.5 no
    O7 C24 H24A . . 109.5 no
    C25 C24 H24B . . 109.5 no
    O7 C24 H24B . . 109.5 no
    H24A C24 H24B . . 108.1 no
    C24 C25 H25A . . 109.5 no
    C24 C25 H25B . . 109.5 no
    H25A C25 H25B . . 109.5 no
    C24 C25 H25C . . 109.5 no
    H25A C25 H25C . . 109.5 no
    H25B C25 H25C . . 109.5 no
loop_
    _geom_torsion_atom_site_label_1
    _geom_torsion_atom_site_label_2
    _geom_torsion_atom_site_label_3
    _geom_torsion_atom_site_label_4
    _geom_torsion_site_symmetry_1
    _geom_torsion_site_symmetry_2
    _geom_torsion_site_symmetry_3
    _geom_torsion_site_symmetry_4
    _geom_torsion
    _geom_torsion_publ_flag
    C15 N4 C9 C10 . . . . -8.0(5) no
    C15 N4 C9 C14 . . . . 171.1(3) no
    O8 C14 C9 N4 . . . . 0.3(4) no
    C13 C14 C9 N4 . . . . -179.6(3) no
    O8 C14 C9 C10 . . . . 179.5(3) no
    C13 C14 C9 C10 . . . . -0.4(5) no
    C9 N4 C15 C16 . . . . 88.1(4) no
    C9 N4 C15 P1 . . . . -147.2(3) no
    C17 C16 C15 N4 . . . . -150.5(3) no
    C21 C16 C15 N4 . . . . 30.1(4) no
    C17 C16 C15 P1 . . . . 86.1(3) no
    C21 C16 C15 P1 . . . . -93.3(3) no
    O5 P1 C15 N4 . . . . -65.4(3) no
    O6 P1 C15 N4 . . . . 169.9(2) no
    O7 P1 C15 N4 . . . . 61.7(3) no
    O5 P1 C15 C16 . . . . 62.1(3) no
    O6 P1 C15 C16 . . . . -62.6(3) no
    O7 P1 C15 C16 . . . . -170.7(2) no
    O5 P1 O6 C22 . . . . 66.1(4) no
    O7 P1 O6 C22 . . . . -61.3(4) no
    C15 P1 O6 C22 . . . . -170.2(4) no
    C12 C11 C10 C9 . . . . 0.9(6) no
    Cl3 C11 C10 C9 . . . . 179.5(3) no
    N4 C9 C10 C11 . . . . 179.2(3) no
    C14 C9 C10 C11 . . . . 0.1(5) no
    O5 P1 O7 C24 . . . . 16.9(4) no
    O6 P1 O7 C24 . . . . 144.5(4) no
    C15 P1 O7 C24 . . . . -109.7(4) no
    C21 C16 C17 C18 . . . . 1.5(5) no
    C15 C16 C17 C18 . . . . -177.9(3) no
    O8 C14 C13 C12 . . . . -180.0(4) no
    C9 C14 C13 C12 . . . . -0.1(6) no
    C20 C19 C18 C17 . . . . -0.3(6) no
    Br2 C19 C18 C17 . . . . 178.5(3) no
    C16 C17 C18 C19 . . . . -0.4(6) no
    C18 C19 C20 C21 . . . . -0.2(7) no
    Br2 C19 C20 C21 . . . . -179.0(3) no
    C10 C11 C12 C13 . . . . -1.4(6) no
    Cl3 C11 C12 C13 . . . . 180.0(3) no
    C14 C13 C12 C11 . . . . 0.9(6) no
    C17 C16 C21 C20 . . . . -2.1(6) no
    C15 C16 C21 C20 . . . . 177.3(4) no
    C19 C20 C21 C16 . . . . 1.4(7) no
    P1 O6 C22 C23 . . . . 178.3(3) no
    P1 O7 C24 C25 . . . . 132.8(5) no
loop_
    _geom_hbond_atom_site_label_D
    _geom_hbond_atom_site_label_H
    _geom_hbond_atom_site_label_A
    _geom_hbond_site_symmetry_A
    _geom_hbond_distance_DH
    _geom_hbond_distance_HA
    _geom_hbond_distance_DA
    _geom_hbond_angle_DHA
    _geom_hbond_publ_flag
    N4 H4 O8 2_566 0.86 2.47 3.287(4) 159 Y
    C24 H24A O5 2_556 0.97 2.53 3.472(7) 163 Y
    O8 H8 O5 2_566 0.82 1.90 2.615(4) 145 Y
    C15 H15 Br2 1_455 0.98 2.99 3.945(4) 164 Y
    N4 H4 O8 . 0.86 2.27 2.626(4) 104 Y
