# Supplementary material for: Diethyl [(4-bromo­phen­yl)(5-chloro-2-hydroxy­anilino)meth­yl]phospho­nate
Source: Acta Crystallogr Sect E Struct Rep Online. 2009 Oct 28;65(Pt 11):o2859. doi: 10.1107/S1600536809043062 (PMC2971341; doi:10.1107/S1600536809043062)
Supplement: Supplementary file 2 [file e-65-o2859-Isup2.hkl]

#
# h,k,l, Fc-squared, Fo-squared, sigma(Fo-squared) and status flag
#
data_I
_shelx_title ' RKKRISHNA-7 in P-1'
_shelx_refln_list_code          4
_shelx_F_calc_maximum      162.82
_exptl_crystal_F_000       456.00
_reflns_d_resolution_high  0.7017
 
loop_
 _symmetry_equiv_pos_as_xyz
 'x, y, z'
 '-x, -y, -z'
 
_cell_length_a     7.8596
_cell_length_b     9.1887
_cell_length_c    14.4250
_cell_angle_alpha  82.921
_cell_angle_beta   80.372
_cell_angle_gamma  70.701
 
_shelx_F_squared_multiplier     1.000
 
loop_
 _refln_index_h
 _refln_index_k
 _refln_index_l
 _refln_F_squared_calc
 _refln_F_squared_meas
 _refln_F_squared_sigma
 _refln_observed_status
   2   0   0     7436.30     7716.56     38.41 o
   3   0   0     3500.00     3570.81      8.73 o
   4   0   0     1281.37     1335.86     11.98 o
   5   0   0       25.88       21.95      2.83 o
   6   0   0      231.07      244.30     13.87 o
   7   0   0      144.27      147.58     16.13 o
   8   0   0       19.02       15.06     23.57 o
   9   0   0        8.88        7.42     16.31 o
  -9   1   0        2.99        6.89      6.83 o
  -8   1   0      107.04      102.03      9.65 o
  -7   1   0      350.70      327.68     10.61 o
  -6   1   0      313.77      326.46     11.92 o
  -5   1   0       34.57       36.27      3.04 o
  -4   1   0     2027.79     2041.72     17.90 o
  -3   1   0       31.11       25.38      2.74 o
  -2   1   0     2481.55     2433.93     14.86 o
  -1   1   0      911.02     1009.72      5.20 o
   1   1   0     1873.77     1924.54      8.35 o
   2   1   0     1502.15     1624.53      8.26 o
   3   1   0     1452.43     1520.94      9.78 o
   4   1   0      181.83      182.07      6.67 o
   5   1   0     1332.98     1233.77      8.66 o
   6   1   0      118.18       96.25      6.45 o
   7   1   0       34.53       29.28     11.55 o
   8   1   0      168.28      168.71     17.43 o
   9   1   0       60.10       63.99     19.54 o
  -9   2   0        4.37       16.59     10.96 o
  -8   2   0       22.10       19.75     12.58 o
  -7   2   0       26.68       20.18     10.47 o
  -6   2   0       47.32       53.69      5.70 o
  -5   2   0       16.39       14.11      4.94 o
  -4   2   0        4.00        0.17      0.64 o
  -3   2   0      366.85      368.22      4.81 o
  -2   2   0      334.79      369.02      5.04 o
  -1   2   0     1337.30     1483.58      6.94 o
   0   2   0     2852.90     2949.56      9.70 o
   1   2   0     6417.14     6807.67     48.55 o
   2   2   0      626.25      639.41      4.60 o
   3   2   0     2235.53     2417.25     10.51 o
   4   2   0     1494.99     1643.25     11.39 o
   5   2   0     1210.81     1126.90      7.01 o
   6   2   0       90.50       87.12      3.85 o
   7   2   0       42.54       53.83      7.29 o
   8   2   0      176.13      218.15     11.56 o
   9   2   0       24.50       21.03     36.77 o
  10   2   0        2.53        8.84     29.04 o
  -9   3   0       18.85        3.11      4.50 o
  -8   3   0        8.26       33.37     19.65 o
  -6   3   0      152.27      153.73      7.33 o
  -5   3   0      133.44      140.76      9.80 o
  -4   3   0        1.40       -0.43      2.65 o
  -3   3   0     1398.64     1448.60     26.84 o
  -2   3   0      508.57      514.43      4.99 o
  -1   3   0      155.06      219.42      2.61 o
   0   3   0      473.62      579.71      5.53 o
   1   3   0     1012.48     1075.56      5.22 o
   2   3   0      291.04      282.00      3.35 o
   3   3   0     1144.84     1111.35      6.59 o
   4   3   0     3425.75     3344.57     20.84 o
   5   3   0       13.38       17.12      3.40 o
   6   3   0      968.59      924.66      9.86 o
   7   3   0      304.80      284.46     10.16 o
   8   3   0        1.09        1.43      5.70 o
   9   3   0      106.28      148.84     19.93 o
  10   3   0       20.40        2.35      4.20 o
  -8   4   0        1.03       25.97     14.83 o
  -7   4   0        1.07        6.32     11.54 o
  -6   4   0        9.84       25.79     13.23 o
  -5   4   0       93.24      100.38     10.63 o
  -4   4   0       66.69       74.03      5.06 o
  -3   4   0       26.15       22.86      4.06 o
  -2   4   0      733.71      741.03      5.10 o
  -1   4   0       22.37       16.80      2.15 o
   0   4   0     7954.42     8363.31     43.82 o
   1   4   0      488.15      456.82      4.50 o
   2   4   0     2970.39     2951.36     10.39 o
   3   4   0     1461.34     1348.80      6.74 o
   4   4   0      220.69      208.14      6.97 o
   5   4   0        4.87        6.26      4.02 o
   6   4   0       67.31       72.06      6.63 o
   7   4   0      305.11      301.49      9.18 o
   8   4   0       12.42       12.14     13.97 o
   9   4   0       94.79      124.74     12.10 o
  10   4   0        4.70        3.40     14.45 o
  -8   5   0       11.70       18.73     13.44 o
  -7   5   0       15.93       31.30     13.43 o
  -6   5   0        5.08        8.30      6.14 o
  -5   5   0      121.04      136.34     11.19 o
  -4   5   0      534.12      566.81      7.85 o
  -3   5   0       31.08       28.88      5.31 o
  -2   5   0      226.51      221.42      5.01 o
  -1   5   0       24.18       21.06      4.37 o
   0   5   0      221.29      234.27      8.46 o
   1   5   0      155.63      158.89      4.16 o
   2   5   0      303.03      328.50      3.94 o
   3   5   0      110.45      109.45      3.81 o
   4   5   0        9.85       11.03      5.82 o
   5   5   0      150.97      163.01      9.23 o
   6   5   0      548.97      556.02     10.58 o
   7   5   0      112.88      111.44      9.21 o
   8   5   0       94.72       86.81     11.60 o
   9   5   0        2.93       10.15     13.38 o
  10   5   0       24.53       49.80     17.54 o
  -5   6   0        4.06        3.56     12.03 o
  -4   6   0        0.56       -2.81     26.28 o
  -3   6   0        0.46        3.98     10.22 o
  -2   6   0       47.68       57.65      5.69 o
  -1   6   0       33.05       30.88      8.44 o
   0   6   0      550.24      601.37     10.10 o
   1   6   0     1304.25     1388.85     13.15 o
   2   6   0        0.69        0.94      2.33 o
   3   6   0      508.24      491.63      6.05 o
   4   6   0      470.91      470.63      7.89 o
   5   6   0      331.36      348.59      8.10 o
   6   6   0       31.27       28.59      6.54 o
   7   6   0      150.82      150.42      9.35 o
   8   6   0      137.94      159.17     12.58 o
   9   6   0        0.83        9.82     11.32 o
  10   6   0        4.15        2.97      7.42 o
  -4   7   0        5.87       -2.35      4.98 o
  -3   7   0      120.87      123.15      9.35 o
  -2   7   0       36.25       29.88     10.27 o
  -1   7   0      149.48      143.56      8.60 o
   0   7   0      173.76      177.23      9.17 o
   1   7   0      174.20      176.65      5.16 o
   2   7   0       92.15       93.94      4.70 o
   3   7   0        1.43        0.04      2.70 o
   4   7   0      294.98      292.54      5.87 o
   5   7   0       21.82       17.97      5.27 o
   6   7   0       44.63       56.02      5.77 o
   7   7   0       27.08       29.14      6.04 o
   8   7   0        4.61       16.23      9.43 o
   9   7   0       14.94       11.25     10.21 o
  10   7   0        0.33        8.16     16.31 o
  -4   8   0       18.61       13.25     18.01 o
  -3   8   0       47.81       45.46     11.04 o
  -2   8   0        1.42        9.97     10.80 o
  -1   8   0        4.44        7.09      6.70 o
   0   8   0        2.10       -0.11      2.75 o
   1   8   0       11.73        7.11      7.68 o
   2   8   0      127.79      127.62      5.58 o
   3   8   0       30.50       13.69      6.59 o
   4   8   0      250.28      223.49      6.50 o
   5   8   0       84.08       85.90      5.85 o
   6   8   0       11.24        7.23      4.98 o
   7   8   0        5.79        8.10      6.72 o
   8   8   0        7.67       10.33      7.00 o
   9   8   0        9.68        7.47     27.85 o
  10   8   0        0.10       -0.25      5.87 o
  -3   9   0        5.57       16.89      9.93 o
  -2   9   0       16.08       25.47      9.24 o
  -1   9   0       41.81       45.27     13.20 o
   0   9   0       11.18       26.06      9.45 o
   1   9   0       12.56       16.70      7.80 o
   2   9   0        1.44        7.37      9.62 o
   3   9   0       38.11       46.80      7.55 o
   4   9   0        0.09       -0.01      4.65 o
   5   9   0       26.02       28.36      6.63 o
   6   9   0       17.14       13.11      8.07 o
   7   9   0        1.76        1.57      3.01 o
   8   9   0        0.49        6.76      4.96 o
   9   9   0        0.26       12.15     22.65 o
  -3  10   0        1.86       28.08     16.04 o
  -2  10   0        8.79        8.73     26.32 o
   0  10   0        0.59        0.73      8.43 o
   1  10   0       11.58       12.46      9.38 o
   2  10   0       66.66       60.64      7.40 o
   3  10   0       19.75       34.28      8.61 o
   4  10   0        3.46       15.88     11.75 o
   5  10   0        0.23        4.97      6.21 o
   6  10   0        8.38        4.62     10.54 o
   7  10   0       13.42       10.67      8.83 o
   8  10   0        5.37       15.43      8.81 o
   9  10   0        0.81        2.28     18.30 o
  -1  11   0       10.14       15.31     14.43 o
   0  11   0       22.47       33.19     15.16 o
   1  11   0       15.54       18.38     13.57 o
   2  11   0        0.00       10.92     15.45 o
   3  11   0        3.28       10.99      6.61 o
   4  11   0       30.91       42.41      9.05 o
   5  11   0       19.02       35.28      9.12 o
   6  11   0        3.59       18.14      9.71 o
   7  11   0        0.12       24.18     11.16 o
   8  11   0        0.37        9.52      7.28 o
   0  12   0        0.29       25.92     25.43 o
   1  12   0        0.01       14.56     16.29 o
   2  12   0        1.28        1.45      5.33 o
   3  12   0        5.80       11.98      9.82 o
   4  12   0       10.66        4.31     10.86 o
   5  12   0        0.78        8.51      8.20 o
   6  12   0        6.93       15.38      9.69 o
   7  12   0        5.95       35.83     20.80 o
  -6 -12   1        4.41       23.26     14.31 o
  -5 -12   1       35.76       44.15     10.54 o
  -4 -12   1       10.65       32.23     10.51 o
  -3 -12   1       15.11       38.70     13.31 o
  -2 -12   1       11.70        8.82     17.71 o
   0 -12   1        0.53        9.67     15.78 o
  -8 -11   1        0.04        2.36      6.64 o
  -7 -11   1        0.01       16.25     12.35 o
  -6 -11   1        6.76       11.84     10.67 o
  -5 -11   1        3.14       11.03      9.23 o
  -4 -11   1       29.54       32.93      9.35 o
  -3 -11   1       47.26       70.94      9.44 o
  -2 -11   1        4.46        0.11      0.31 o
  -1 -11   1        2.91        0.29      2.32 o
   0 -11   1        0.28        9.87     19.26 o
   1 -11   1        1.22        9.26     23.83 o
   2 -11   1        9.11       14.28     20.20 o
  -9 -10   1        1.24        2.67      7.43 o
  -8 -10   1        0.22        2.36      5.19 o
  -7 -10   1        3.26        9.30     11.00 o
  -6 -10   1        4.54        5.04      6.39 o
  -5 -10   1        6.43       13.39      7.29 o
  -4 -10   1       16.08       20.92     10.92 o
  -3 -10   1        2.33        5.87      6.87 o
  -2 -10   1       13.76        9.78      8.49 o
  -1 -10   1       73.49      105.67     11.32 o
   0 -10   1       17.03       21.42     10.56 o
   1 -10   1       14.12       11.71     12.78 o
   2 -10   1        2.98       -0.03      4.22 o
  -9  -9   1        2.56        8.68      8.49 o
  -8  -9   1        1.02       12.22     16.06 o
  -7  -9   1       16.21       22.81      7.40 o
  -6  -9   1       37.70       35.76      8.99 o
  -5  -9   1        0.31        8.52      5.93 o
  -4  -9   1        0.56        2.79      7.24 o
  -3  -9   1        4.71        9.81      7.53 o
  -2  -9   1       46.11       35.11      6.83 o
  -1  -9   1        7.52       30.62      7.12 o
   0  -9   1       30.98       40.61      8.85 o
   3  -9   1       25.99       13.55     15.32 o
   4  -9   1       22.17       48.11     19.34 o
 -10  -8   1        1.15        3.78     11.76 o
  -9  -8   1        0.14       -3.00     23.45 o
  -8  -8   1        6.49        4.88      7.43 o
  -7  -8   1        0.07        1.36      3.26 o
  -6  -8   1        2.65        3.00      2.90 o
  -5  -8   1       71.22       67.89      7.13 o
  -4  -8   1       21.59       22.15      5.66 o
  -3  -8   1      185.81      190.15      7.55 o
  -2  -8   1       83.66       97.87      7.01 o
  -1  -8   1        0.77        3.17      3.89 o
   0  -8   1       29.62       56.88      7.85 o
   1  -8   1        3.34        6.40     26.01 o
   2  -8   1        5.61       20.15     14.71 o
   3  -8   1       21.60        0.32      6.67 o
   4  -8   1       33.78       40.43     20.90 o
   5  -8   1       41.46       39.35     15.43 o
 -10  -7   1       16.81       35.94     13.22 o
  -9  -7   1       70.98       91.93     14.29 o
  -8  -7   1        9.48       18.15     14.97 o
  -7  -7   1       86.83       85.48      9.01 o
  -6  -7   1       36.33       32.14      6.77 o
  -5  -7   1      219.86      194.21     10.37 o
  -4  -7   1        0.12        4.46      2.93 o
  -3  -7   1       53.52       60.72      4.83 o
  -2  -7   1       89.62       85.27      4.65 o
  -1  -7   1       92.51       82.27      4.47 o
   0  -7   1       31.05       30.98      5.49 o
   1  -7   1        4.98        6.81      5.62 o
   2  -7   1       36.96       45.61     10.26 o
   3  -7   1        5.39       10.74     10.82 o
   5  -7   1        8.46        2.87     42.91 o
 -10  -6   1        4.03       15.51     12.20 o
  -9  -6   1       35.82       42.63     13.48 o
  -8  -6   1        3.86        1.97     10.23 o
  -7  -6   1       15.38       33.74     11.75 o
  -6  -6   1        5.47        2.53      2.93 o
  -5  -6   1        1.79       -0.40      1.85 o
  -4  -6   1        3.71        6.59      3.18 o
  -3  -6   1       21.44       13.29      2.59 o
  -2  -6   1      168.01      157.86      3.50 o
  -1  -6   1       53.74       49.86      3.85 o
   0  -6   1      135.52      124.94      5.48 o
   1  -6   1       80.31      108.18      4.56 o
   2  -6   1       27.34       24.98      7.08 o
   3  -6   1       87.41       86.99      7.82 o
   4  -6   1      117.01      131.67     10.83 o
   7  -6   1        4.03       -2.94      5.91 o
 -10  -5   1        1.23       34.25     11.23 o
  -9  -5   1        3.88       18.17      9.94 o
  -8  -5   1      112.60      113.99     10.92 o
  -7  -5   1       71.21       74.85     11.26 o
  -6  -5   1        6.85       18.67     12.08 o
  -5  -5   1     1219.40     1235.93     10.85 o
  -4  -5   1     1438.61     1424.93     10.68 o
  -3  -5   1       17.57       11.55      2.98 o
  -2  -5   1      615.43      585.61      4.52 o
  -1  -5   1      626.54      560.86      7.82 o
   0  -5   1      359.98      359.53      5.55 o
   1  -5   1       29.34       33.64      4.09 o
   2  -5   1      376.28      388.79      5.34 o
   3  -5   1       44.60       32.96      5.26 o
   4  -5   1       94.21       86.77      5.81 o
   5  -5   1       36.45       31.55      8.86 o
   6  -5   1       50.13       45.59      9.06 o
   7  -5   1       11.68       14.47     21.93 o
   8  -5   1        0.48        9.20     23.76 o
 -10  -4   1        2.56       -2.00     12.82 o
  -9  -4   1       25.62       44.77     24.82 o
  -8  -4   1       76.79       86.78     10.31 o
  -7  -4   1        0.03       -1.80      2.93 o
  -6  -4   1       37.77       40.78      5.84 o
  -5  -4   1      397.55      373.10      9.84 o
  -4  -4   1        9.25        4.18      2.20 o
  -3  -4   1      481.66      452.38      6.12 o
  -2  -4   1      512.29      489.37      4.26 o
  -1  -4   1      143.45      136.13      3.48 o
   0  -4   1     3602.20     3681.13     18.91 o
   1  -4   1      652.33      696.99      6.36 o
   2  -4   1       62.54       58.28      2.93 o
   3  -4   1        2.23        2.13      2.04 o
   4  -4   1      421.39      406.61      7.70 o
   5  -4   1      114.16      107.68     14.82 o
   6  -4   1        2.37       -0.12      6.36 o
   7  -4   1       84.86       97.81     10.23 o
   8  -4   1       30.27       40.19      9.58 o
 -10  -3   1       32.36       45.17     23.82 o
  -9  -3   1       80.29       88.64     21.49 o
  -8  -3   1        4.45       17.33      7.31 o
  -7  -3   1      422.77      413.83     14.64 o
  -6  -3   1      495.67      502.67      7.75 o
  -5  -3   1      216.38      248.52      5.84 o
  -4  -3   1      404.87      336.80      4.51 o
  -3  -3   1     2346.55     2283.52     10.65 o
  -2  -3   1       93.77      113.88      2.63 o
  -1  -3   1      395.05      419.98      8.21 o
   0  -3   1     4006.91     4211.38     11.01 o
   1  -3   1      911.61      929.73      6.36 o
   2  -3   1      812.40      932.44     11.16 o
   3  -3   1      656.67      647.19      7.75 o
   4  -3   1      301.15      319.31      5.98 o
   5  -3   1       66.26       57.53      7.69 o
   6  -3   1       15.21        8.67      6.61 o
   7  -3   1        0.35       11.41      9.68 o
   8  -3   1        0.23       21.82     12.92 o
   9  -3   1        6.86       18.28     11.10 o
 -10  -2   1       76.03       94.63     23.11 o
  -9  -2   1       54.69       73.02     20.74 o
  -8  -2   1      106.29      101.49     15.82 o
  -7  -2   1      261.03      276.41      9.77 o
  -6  -2   1       30.23       33.45      4.41 o
  -5  -2   1       36.07       41.16      2.84 o
  -4  -2   1       12.88       14.56      1.92 o
  -3  -2   1     1132.31     1166.33     11.41 o
  -2  -2   1      286.82      260.94      3.34 o
  -1  -2   1      207.69      274.01      3.83 o
   0  -2   1     2419.46     2402.84     11.84 o
   1  -2   1     7340.41     7479.92     42.54 o
   2  -2   1     1212.33     1116.09      7.00 o
   3  -2   1      401.80      391.19      6.23 o
   4  -2   1      676.36      653.34      6.30 o
   5  -2   1      270.84      274.62      6.35 o
   6  -2   1      290.08      295.76      9.97 o
   7  -2   1        4.42        1.36     17.90 o
   8  -2   1       41.38       45.98     11.75 o
   9  -2   1       34.13       46.87     10.93 o
 -10  -1   1        5.05       12.20    126.02 o
  -9  -1   1        9.94        6.59     99.09 o
  -8  -1   1       92.55       81.14     18.62 o
  -7  -1   1       23.41       22.62      9.97 o
  -6  -1   1      262.21      265.72      6.44 o
  -5  -1   1     1764.82     1789.58     13.24 o
  -4  -1   1     3663.41     3879.47     16.92 o
  -3  -1   1     1876.70     1954.68     12.55 o
  -2  -1   1    18491.56    18760.29     91.66 o
  -1  -1   1     2871.15     3240.45     24.86 o
   1  -1   1     2083.44     1985.12      4.92 o
   2  -1   1     5702.81     6123.12     15.86 o
   3  -1   1       13.79       19.34      2.94 o
   4  -1   1     3417.58     3483.94     11.79 o
   5  -1   1      429.13      437.66      5.38 o
   6  -1   1       42.04       45.75      5.34 o
   7  -1   1       34.96       28.22     10.12 o
   8  -1   1       11.01        4.24      4.66 o
   9  -1   1        0.07        3.43     64.38 o
 -10   0   1       28.53       26.66     20.49 o
  -9   0   1      129.24      144.80     22.40 o
  -8   0   1       10.20        4.75     20.93 o
  -7   0   1       64.01       58.42     14.54 o
  -6   0   1      301.06      299.06     14.63 o
  -5   0   1       71.09       61.84      4.52 o
  -4   0   1       33.74       48.48      3.12 o
  -3   0   1      840.16      843.45      4.67 o
  -2   0   1      112.66      120.05      3.90 o
  -1   0   1     1343.31     1561.52      8.99 o
   2   0   1     1367.68     1303.80      6.12 o
   3   0   1      549.83      574.39      4.03 o
   4   0   1      122.02      120.50      3.11 o
   5   0   1       49.20       51.51      2.05 o
   6   0   1      166.36      179.31      7.26 o
   7   0   1      420.17      448.07     19.48 o
   8   0   1       21.00       22.71      9.04 o
   9   0   1       60.67       46.46     27.00 o
  10   0   1       18.25       10.30     23.99 o
  -9   1   1       15.38       10.24      8.23 o
  -8   1   1       10.71       27.26     10.04 o
  -7   1   1       60.06       61.34     13.16 o
  -6   1   1      117.88      106.21     11.01 o
  -5   1   1      164.14      188.39      8.59 o
  -4   1   1     2118.96     2064.39     20.02 o
  -3   1   1     1987.96     2017.82     16.27 o
  -2   1   1      752.76      803.93      7.01 o
  -1   1   1     1916.51     2030.22      5.72 o
   1   1   1       11.46       33.47      2.21 o
   2   1   1      713.65      633.92      4.93 o
   3   1   1     2113.50     1975.45     17.07 o
   4   1   1     1525.83     1399.03      9.84 o
   5   1   1      113.53      116.00      2.78 o
   6   1   1      101.62      100.64      5.58 o
   7   1   1        5.32        9.95      3.89 o
   8   1   1       35.26       29.97     19.48 o
   9   1   1       43.28       23.91     26.07 o
  -9   2   1        1.35        7.70     16.31 o
  -8   2   1       68.60       66.86     10.78 o
  -7   2   1       34.98       38.95      9.08 o
  -6   2   1        0.22        5.00      4.28 o
  -5   2   1      138.93      134.99      4.07 o
  -4   2   1      615.78      592.86      8.99 o
  -3   2   1      245.20      262.10      5.56 o
  -2   2   1      576.89      623.47      4.33 o
  -1   2   1      740.65      739.34      5.12 o
   0   2   1     5476.25     5839.49     19.88 o
   1   2   1    11954.66    12256.66     66.51 o
   2   2   1    14414.34    13385.10    122.18 o
   3   2   1      470.49      492.33      3.59 o
   4   2   1     3021.20     2808.24      8.76 o
   5   2   1     1186.01     1070.09      8.22 o
   6   2   1        2.40       -2.05      2.05 o
   7   2   1      139.60      159.86      8.76 o
   8   2   1      535.92      491.32     45.20 o
   9   2   1       54.15       46.36     22.13 o
  10   2   1       18.07       25.74     25.48 o
  -9   3   1        0.34       24.62     13.29 o
  -8   3   1        1.99        3.90     21.69 o
  -7   3   1        7.34        6.68     17.41 o
  -6   3   1       80.38       86.98      8.83 o
  -5   3   1       61.12       56.72      6.35 o
  -4   3   1        9.18        1.49      2.83 o
  -3   3   1     1438.18     1395.45     14.53 o
  -2   3   1     1099.97     1081.44      7.18 o
  -1   3   1        2.88        1.26      0.93 o
   0   3   1     2186.61     2262.30      9.94 o
   1   3   1     3303.22     3187.23     15.31 o
   2   3   1     1850.64     1724.64      6.55 o
   3   3   1      344.01      311.39      4.60 o
   4   3   1     2911.23     2919.94     17.18 o
   5   3   1     2262.92     2181.77     15.09 o
   6   3   1      208.49      215.69      9.39 o
   7   3   1       69.94       82.54     17.30 o
   8   3   1       51.56       55.10     10.23 o
   9   3   1        0.64        9.76     12.64 o
  -8   4   1        0.01       10.63      9.48 o
  -7   4   1       28.54       44.01     12.36 o
  -6   4   1      131.66      147.76      8.40 o
  -5   4   1       52.06       49.62      7.36 o
  -4   4   1        8.33       15.21      5.63 o
  -3   4   1       72.82       75.30      4.71 o
  -2   4   1        6.74       12.72      5.19 o
  -1   4   1        3.89        8.48      3.53 o
   0   4   1       79.21       62.77      4.37 o
   1   4   1      180.14      164.18      4.27 o
   2   4   1     3447.37     3456.63     20.80 o
   3   4   1      103.18       96.68      4.78 o
   4   4   1      903.74      893.11     10.06 o
   5   4   1      325.97      335.10      6.03 o
   6   4   1      201.20      180.27      6.17 o
   7   4   1       80.09       82.57      9.29 o
   8   4   1       32.12       43.34      9.86 o
   9   4   1      141.08      165.08     14.94 o
  10   4   1       11.63       22.06     10.72 o
  -8   5   1        1.43        8.76     15.91 o
  -7   5   1       15.31       42.46     16.59 o
  -6   5   1        4.55       11.89     11.00 o
  -5   5   1        7.14       19.47     10.38 o
  -4   5   1       25.03       27.71      6.17 o
  -3   5   1       15.07       13.77      4.44 o
  -2   5   1      271.15      280.54      4.19 o
  -1   5   1      865.53      883.14      6.29 o
   0   5   1        0.58        1.71      3.27 o
   1   5   1      524.68      540.79      6.71 o
   2   5   1      579.02      593.03      4.60 o
   3   5   1      166.91      155.14      3.58 o
   4   5   1        0.87       -1.13      1.13 o
   5   5   1      953.68      884.24      8.60 o
   6   5   1      183.21      158.63      6.69 o
   7   5   1        1.55        3.83      2.44 o
   8   5   1      106.60      103.15     14.62 o
   9   5   1       33.97       37.09     12.72 o
  10   5   1        1.09       14.70     13.92 o
  -7   6   1        0.89        2.32     11.47 o
  -6   6   1       25.89       31.45     12.60 o
  -5   6   1       85.57       78.99     12.17 o
  -4   6   1       43.63       37.04      9.07 o
  -2   6   1        4.92        0.95      8.43 o
  -1   6   1      290.66      293.57      4.89 o
   0   6   1      534.25      612.03     11.25 o
   1   6   1       12.39        7.63      5.16 o
   2   6   1      435.94      469.57      8.99 o
   3   6   1       36.35       27.54      3.82 o
   4   6   1      128.07      113.72      4.12 o
   5   6   1       73.83       63.92      5.11 o
   6   6   1       94.00      103.93      6.27 o
   7   6   1       12.29       21.41      5.50 o
   8   6   1      148.33      169.30     12.81 o
   9   6   1        2.34       -0.89      8.86 o
  10   6   1       41.35       55.71     13.90 o
  -4   7   1        2.59        9.97     12.82 o
  -3   7   1       13.87        0.31      5.24 o
  -2   7   1       11.39        4.61      8.49 o
  -1   7   1      132.29      137.93     10.72 o
   0   7   1      342.28      389.24     11.67 o
   1   7   1        3.60       13.75      5.37 o
   2   7   1      209.70      207.74      6.06 o
   3   7   1       11.29        6.89      5.47 o
   4   7   1      109.87      119.85      4.63 o
   5   7   1       39.70       57.20      6.12 o
   6   7   1      129.45      137.05      6.59 o
   7   7   1        0.72        2.92      3.22 o
   8   7   1        3.55        9.11     14.40 o
   9   7   1        0.24       14.07     15.15 o
  10   7   1        1.29        2.01      4.64 o
  -3   8   1        6.60       -3.55      7.04 o
  -2   8   1        9.19        4.82     19.24 o
  -1   8   1        0.43        0.29      6.25 o
   0   8   1       15.66       21.57      9.51 o
   1   8   1      115.72      138.60     13.92 o
   2   8   1        4.28        3.50      4.32 o
   3   8   1        0.34       -0.65      3.64 o
   4   8   1        1.26       -0.35      2.67 o
   5   8   1        1.49        5.85      4.61 o
   6   8   1        0.68        1.16      5.79 o
   7   8   1        0.02        1.52      3.06 o
   8   8   1       20.43       22.30     11.57 o
   9   8   1       33.17       34.94     11.32 o
  10   8   1        1.29        1.17     10.38 o
  -4   9   1        9.82       11.70     45.36 o
  -3   9   1        5.09        7.88     18.45 o
  -2   9   1        5.94       13.04     11.73 o
  -1   9   1       28.36       32.36      9.98 o
   0   9   1       35.14       32.04     10.72 o
   1   9   1      137.34      147.47      9.13 o
   2   9   1       56.12       56.77      7.07 o
   3   9   1        8.04        1.95      3.92 o
   4   9   1       46.51       37.04      6.82 o
   5   9   1      101.58      113.79      6.80 o
   6   9   1       21.09       25.33      9.14 o
   7   9   1        0.58        9.37      5.74 o
   8   9   1        9.07       12.17      6.98 o
   9   9   1       15.79       26.09     10.44 o
  -3  10   1        7.02       27.68     18.31 o
  -2  10   1        0.09        1.32      9.94 o
  -1  10   1       16.04       18.81     12.08 o
   0  10   1       45.09       63.66     12.23 o
   1  10   1       15.38       22.55      9.97 o
   2  10   1        9.07        6.24      7.33 o
   3  10   1       35.12       33.69      8.99 o
   4  10   1        2.26        3.22      4.75 o
   5  10   1        1.44        1.14      2.50 o
   6  10   1        0.76       12.52      8.48 o
   7  10   1        3.87        2.13      4.30 o
   8  10   1        2.71        6.75      5.88 o
   9  10   1        0.62       12.29      8.69 o
   0  11   1        0.35       -2.39     17.40 o
   1  11   1       22.74       21.96     12.39 o
   2  11   1       48.20       52.65     13.79 o
   3  11   1        8.73        0.66      5.65 o
   4  11   1        0.98       24.58     13.05 o
   5  11   1       12.31       14.50     11.32 o
   6  11   1       21.97       27.61     15.25 o
   7  11   1        3.91        5.61      8.12 o
   8  11   1        1.76        9.62     15.90 o
   0  12   1        3.06        2.85      6.96 o
   1  12   1        3.46       10.68     16.88 o
   2  12   1        1.90       10.65     24.34 o
   3  12   1        0.31        5.78     13.75 o
   4  12   1       16.76       31.46     11.97 o
   5  12   1       13.99        0.33      1.98 o
   6  12   1        3.76       27.67     18.56 o
   7  12   1        0.63       12.06     16.42 o
  -6 -12   2        0.20        8.83      8.20 o
  -5 -12   2        7.50        2.42      5.33 o
  -4 -12   2        5.66       14.39     12.02 o
  -3 -12   2        0.34       25.61     17.32 o
  -2 -12   2        0.56       33.86     15.87 o
  -1 -12   2        0.93        8.07     14.56 o
   0 -12   2        0.98        6.89     12.16 o
  -7 -11   2        0.74       11.62     19.35 o
  -6 -11   2        3.22        8.39     25.07 o
  -5 -11   2       13.87        7.22      8.66 o
  -4 -11   2        2.44       13.48     10.52 o
  -3 -11   2        2.76       19.40     10.63 o
  -2 -11   2        1.42        6.73      6.76 o
  -1 -11   2       18.39       34.86     10.75 o
   0 -11   2       19.22       17.61     12.03 o
   1 -11   2        0.01        8.72      9.61 o
   2 -11   2        0.16        3.24     13.54 o
  -8 -10   2        3.91        1.61      4.87 o
  -7 -10   2        1.78        4.35      9.37 o
  -6 -10   2        4.00       -0.26      3.54 o
  -5 -10   2       50.99       60.97      8.60 o
  -4 -10   2       10.03       10.02     10.23 o
  -3 -10   2        5.84       -1.47     13.22 o
  -2 -10   2        1.23        9.80      7.29 o
  -1 -10   2       43.64       58.56     10.73 o
   0 -10   2        2.35       11.94      7.43 o
   1 -10   2       60.30       71.92     11.65 o
   2 -10   2       18.95       20.70     12.36 o
   3 -10   2        2.60       -0.07      0.54 o
  -9  -9   2        0.41       -2.46    213.40 o
  -8  -9   2        3.88        2.71      6.37 o
  -7  -9   2        7.07        8.79      7.35 o
  -6  -9   2       23.49       22.30      9.02 o
  -5  -9   2       28.98       43.72      7.52 o
  -4  -9   2       30.30       32.68      8.28 o
  -3  -9   2        1.51        4.80      9.62 o
  -2  -9   2        4.53        0.62      2.63 o
  -1  -9   2       16.55       21.27      8.35 o
   0  -9   2      164.14      193.55     12.10 o
   1  -9   2       39.93       39.66     13.36 o
   2  -9   2       22.63       23.37     13.54 o
   3  -9   2       14.32        0.30      0.58 o
   4  -9   2       18.30       44.69     17.84 o
  -9  -8   2        0.10        0.10      4.53 o
  -8  -8   2       24.27       14.40      8.48 o
  -7  -8   2       24.88       19.06      9.00 o
  -6  -8   2        0.88        1.64      5.57 o
  -5  -8   2       27.23       39.05      6.73 o
  -4  -8   2       14.67       12.97      4.46 o
  -3  -8   2        5.89        7.28      4.92 o
  -2  -8   2        1.46        2.39     11.16 o
  -1  -8   2        0.22        4.99      3.42 o
   0  -8   2        9.19        9.57      8.57 o
   1  -8   2        0.99        3.64      4.42 o
   2  -8   2       43.41       45.47     11.87 o
   3  -8   2        0.53        6.69     10.85 o
   4  -8   2        0.57        8.81     12.64 o
   5  -8   2        0.95       18.34     15.93 o
 -10  -7   2        0.17       29.62     13.85 o
  -9  -7   2        1.01       14.25      8.78 o
  -8  -7   2        2.05       -1.27      4.73 o
  -7  -7   2        4.04       -0.65      5.34 o
  -6  -7   2        1.02        8.53      6.36 o
  -5  -7   2       50.49       39.63      6.70 o
  -4  -7   2       68.94       89.78      5.79 o
  -3  -7   2       94.57      101.94      4.20 o
  -2  -7   2        0.88        2.02      2.46 o
  -1  -7   2        1.24       -0.63      3.27 o
   0  -7   2        4.06       11.73      4.14 o
   1  -7   2      228.84      268.16      9.12 o
   2  -7   2       72.12       70.99      7.80 o
   3  -7   2       18.10       25.98      9.22 o
   4  -7   2       34.69       42.27     12.94 o
 -10  -6   2       36.19       43.86     21.07 o
  -9  -6   2       94.61      119.67     11.34 o
  -8  -6   2        1.84        2.04      5.25 o
  -7  -6   2      112.83      104.76     10.65 o
  -6  -6   2      146.07      158.97      7.33 o
  -5  -6   2      500.09      478.23     13.50 o
  -4  -6   2        0.95        2.81      2.41 o
  -3  -6   2      476.05      424.39      6.81 o
  -2  -6   2      210.32      198.29      5.40 o
  -1  -6   2      136.04      133.11      3.91 o
   0  -6   2      324.21      339.98      6.24 o
   1  -6   2      241.06      252.92      5.41 o
   2  -6   2       57.34       87.16      8.77 o
   3  -6   2        5.91        3.75      7.43 o
   4  -6   2       12.61       -2.49      4.60 o
   6  -6   2       37.69       25.78     16.20 o
 -10  -5   2        1.32       10.24     21.80 o
  -9  -5   2       10.00       32.77     15.47 o
  -8  -5   2       17.02       21.51     11.02 o
  -7  -5   2       58.06       64.49      8.91 o
  -6  -5   2       27.46       19.35      7.65 o
  -5  -5   2      348.23      362.64      8.49 o
  -4  -5   2      154.87      164.91      5.42 o
  -3  -5   2      504.83      493.73      6.42 o
  -2  -5   2      666.81      661.90      7.77 o
  -1  -5   2       28.20       33.05      2.95 o
   0  -5   2      199.08      195.94      4.95 o
   1  -5   2      360.40      373.38      5.61 o
   2  -5   2      218.90      233.36      6.37 o
   3  -5   2      143.14      161.97      8.52 o
   4  -5   2        0.17        4.29      8.96 o
   5  -5   2        6.44        5.94     11.70 o
   6  -5   2       14.26        0.03      3.02 o
   7  -5   2       14.90        0.73      8.93 o
  -9  -4   2       89.10      103.31     15.67 o
  -8  -4   2      198.68      230.04     26.57 o
  -7  -4   2        0.38        7.28      5.69 o
  -6  -4   2      244.59      238.87      7.54 o
  -5  -4   2      945.46      890.73      9.58 o
  -4  -4   2     1043.62     1026.34      9.11 o
  -3  -4   2        8.99       15.24      2.99 o
  -2  -4   2      540.46      554.16      6.74 o
  -1  -4   2     2124.44     2167.81      9.62 o
   0  -4   2     1676.38     1737.51      6.78 o
   1  -4   2      224.09      240.67      4.56 o
   2  -4   2        1.46        0.13      1.61 o
   3  -4   2        0.16        0.18      1.15 o
   4  -4   2        1.22        0.66      7.02 o
   5  -4   2       11.17        9.66      7.52 o
   6  -4   2       26.46       22.67      7.92 o
   7  -4   2       33.06       33.17      9.70 o
   8  -4   2        0.14        3.83      6.20 o
 -10  -3   2        6.54       12.24     21.72 o
  -9  -3   2       40.93       43.53     16.56 o
  -8  -3   2       47.66       26.37     25.78 o
  -7  -3   2       10.40       16.25      8.13 o
  -6  -3   2      360.08      365.04      7.42 o
  -5  -3   2       59.27       64.89      4.92 o
  -4  -3   2      506.12      487.79      6.66 o
  -3  -3   2     1544.84     1567.12     13.27 o
  -2  -3   2       72.10       76.88      3.14 o
  -1  -3   2      944.36      927.32      5.58 o
   0  -3   2     1004.37      933.02     11.52 o
   1  -3   2       17.56       37.68      3.07 o
   2  -3   2       60.22       42.45      3.13 o
   3  -3   2      424.45      444.01      5.58 o
   4  -3   2     1143.48     1125.04     10.03 o
   5  -3   2        4.74        6.21      5.18 o
   6  -3   2      147.57      156.97      9.26 o
   7  -3   2       55.10       53.98      8.72 o
   8  -3   2       16.13       18.67      9.79 o
   9  -3   2        0.72       20.61     13.70 o
 -10  -2   2       21.98       35.57     18.88 o
  -9  -2   2       34.11       29.43     18.21 o
  -8  -2   2       72.81       53.53     19.23 o
  -7  -2   2      207.93      213.25     18.67 o
  -6  -2   2      209.30      209.09      5.59 o
  -5  -2   2        7.37       15.97      4.72 o
  -4  -2   2      366.85      354.50     11.22 o
  -3  -2   2     3563.02     3595.48     29.51 o
  -2  -2   2     1005.69     1059.57      6.28 o
  -1  -2   2     5413.14     5712.21     27.55 o
   0  -2   2    26511.48    25594.69    123.69 o
   1  -2   2     1156.06     1241.50      8.64 o
   2  -2   2     1884.71     2031.90     13.65 o
   3  -2   2      733.03      780.55      9.05 o
   4  -2   2       65.49       51.30      5.37 o
   5  -2   2       49.78       43.42      5.82 o
   6  -2   2       72.00       70.91      9.35 o
   7  -2   2        4.08        4.39      7.74 o
   8  -2   2       13.89       18.60      9.05 o
   9  -2   2       11.61       33.34     14.14 o
 -10  -1   2        1.39       20.26     18.95 o
  -9  -1   2        2.11        3.19    121.98 o
  -8  -1   2       67.55       59.90     17.66 o
  -7  -1   2       98.12      104.19     17.97 o
  -6  -1   2        1.86       -0.79      2.24 o
  -5  -1   2      971.93      926.27      5.96 o
  -4  -1   2      138.52      126.49      3.14 o
  -3  -1   2     4837.04     4965.63     21.21 o
  -2  -1   2     5281.01     5372.25     30.12 o
  -1  -1   2      102.38      102.27      2.01 o
   0  -1   2      370.00      394.35      5.94 o
   1  -1   2     8948.36     9413.98     65.17 o
   2  -1   2      583.32      550.91      5.23 o
   3  -1   2      860.83      915.54      6.30 o
   4  -1   2      584.23      492.16     12.53 o
   5  -1   2     1713.88     1694.58     14.75 o
   6  -1   2       75.62       85.43      5.53 o
   7  -1   2       15.10       11.86      6.60 o
   8  -1   2       77.61       85.14      9.59 o
   9  -1   2       20.30       14.95     18.36 o
  10  -1   2        6.56       29.32     19.10 o
 -10   0   2        3.97       21.57      9.53 o
  -9   0   2      138.91      178.07     21.51 o
  -8   0   2      183.52      156.44     17.46 o
  -7   0   2      105.22      106.23     13.58 o
  -6   0   2      970.05      981.06      9.91 o
  -5   0   2      383.84      410.97     13.78 o
  -4   0   2      332.92      402.11      3.92 o
  -3   0   2     1501.78     1560.01      6.19 o
  -2   0   2     3859.93     4035.14     27.35 o
  -1   0   2     1579.92     1747.88     11.01 o
   1   0   2      915.55     1003.62     10.75 o
   2   0   2        1.37        2.40      1.02 o
   3   0   2      857.27      867.66      8.78 o
   4   0   2      228.76      229.03      3.49 o
   5   0   2       49.07       52.33      3.85 o
   6   0   2      166.06      158.57      6.78 o
   7   0   2        5.90        9.56      4.17 o
   8   0   2       15.48       29.52      9.33 o
  10   0   2       25.12       31.50     18.25 o
  -9   1   2       15.54       21.90     10.89 o
  -8   1   2       54.61       58.29     16.05 o
  -7   1   2       15.32        6.51     13.16 o
  -6   1   2      500.49      467.72     15.69 o
  -5   1   2       91.02       91.36      6.94 o
  -4   1   2      220.11      229.17      4.14 o
  -3   1   2     1560.47     1602.49      8.09 o
  -2   1   2      118.81      110.02      2.81 o
  -1   1   2     2047.34     2214.30     11.95 o
   0   1   2      554.98      579.49      4.30 o
   1   1   2     4930.98     5254.25     46.29 o
   2   1   2     3418.69     3303.15     24.12 o
   3   1   2     3473.83     3372.07     15.43 o
   4   1   2     1624.26     1566.19      8.08 o
   5   1   2      997.48     1050.73      6.18 o
   6   1   2     3029.16     3139.79     14.07 o
   7   1   2      203.38      205.77      6.10 o
   8   1   2       46.19       51.79     19.00 o
   9   1   2      112.51       95.18     21.57 o
  10   1   2       19.47        0.21      2.64 o
  -9   2   2        4.90        9.06     11.00 o
  -8   2   2      120.34      124.96     10.98 o
  -7   2   2        1.47       12.52      9.87 o
  -6   2   2      415.66      419.38     10.32 o
  -5   2   2      584.22      607.32     16.64 o
  -4   2   2       47.16       47.84      4.70 o
  -3   2   2      324.30      300.26      4.92 o
  -2   2   2       10.29       11.86      2.75 o
  -1   2   2     4190.27     4245.83     27.52 o
   0   2   2     6108.86     6189.75     49.03 o
   1   2   2       53.98       70.91      2.26 o
   2   2   2     6593.77     7015.54     38.14 o
   3   2   2     1721.94     1697.44     12.67 o
   4   2   2       13.44       22.39      2.00 o
   5   2   2       17.42       17.16      2.40 o
   6   2   2        3.39        9.42      8.83 o
   7   2   2       72.14       84.07      7.24 o
   8   2   2       55.58       45.72      7.42 o
   9   2   2       34.88       23.75     28.75 o
  10   2   2       12.07        8.00    106.01 o
  -9   3   2        1.74       -0.07      1.82 o
  -8   3   2       29.65       26.44     12.42 o
  -7   3   2       40.71       45.60     10.29 o
  -6   3   2       10.37        9.67      6.64 o
  -5   3   2      619.09      605.17     14.80 o
  -4   3   2      436.00      417.09      5.75 o
  -3   3   2      702.63      713.37      7.47 o
  -2   3   2      990.85      984.94      9.07 o
  -1   3   2       13.07       12.43      2.37 o
   0   3   2     1333.35     1314.98      4.39 o
   1   3   2      163.58      158.38      3.96 o
   2   3   2        6.80       10.46      2.20 o
   3   3   2       52.90       45.22      2.55 o
   4   3   2       75.24       70.82      3.07 o
   5   3   2      536.93      470.00      5.50 o
   6   3   2      300.59      328.84      5.27 o
   7   3   2      174.17      169.86      8.89 o
   8   3   2      197.59      196.71     16.87 o
   9   3   2        1.46       13.17     10.36 o
  10   3   2       51.55       40.91     25.03 o
  -8   4   2        0.70       21.47      8.71 o
  -7   4   2       34.38       61.26     12.00 o
  -6   4   2       37.09       31.48     10.26 o
  -5   4   2        5.79        7.06      8.58 o
  -4   4   2        2.69       -0.29      1.35 o
  -3   4   2      152.29      149.89      4.04 o
  -2   4   2      388.92      331.40      4.16 o
  -1   4   2        0.86        4.98      2.77 o
   0   4   2     2753.53     2961.27     17.36 o
   1   4   2     2956.72     3031.11     24.15 o
   2   4   2        0.67       -0.15      1.41 o
   3   4   2     1733.01     1693.01     18.70 o
   4   4   2      726.40      651.88      9.22 o
   5   4   2       94.81       81.37      6.04 o
   6   4   2      581.31      524.34      9.20 o
   7   4   2        2.61        0.64     10.08 o
   8   4   2        9.47       29.33      8.49 o
   9   4   2       38.90       37.16     11.37 o
  10   4   2       23.80        9.80     29.25 o
  11   4   2        0.01       11.93     17.43 o
  -8   5   2        1.13       34.42     18.98 o
  -7   5   2        0.13       10.28     13.23 o
  -6   5   2       40.16       52.65     14.39 o
  -5   5   2      109.12      129.47     10.62 o
  -4   5   2       15.20       24.95      9.14 o
  -3   5   2        2.92       10.87      4.22 o
  -2   5   2      345.15      355.57      4.77 o
  -1   5   2       85.58       94.02      3.64 o
   0   5   2      136.17      133.15      6.47 o
   1   5   2       20.66       34.56      4.66 o
   2   5   2      329.37      375.49      4.97 o
   3   5   2       74.52       65.78      3.46 o
   4   5   2      265.97      258.92      5.40 o
   5   5   2      270.33      302.13      6.99 o
   6   5   2     1693.44     1681.12     47.00 o
   7   5   2      107.64       65.15     11.87 o
   8   5   2      142.92      156.93     11.94 o
   9   5   2      120.83      144.73     21.65 o
  10   5   2        3.46       10.58      8.79 o
  11   5   2        1.14        8.92     24.89 o
  -7   6   2        0.05       21.22     11.00 o
  -6   6   2       81.05      112.58     12.12 o
  -5   6   2       11.65       11.47     11.08 o
  -4   6   2       34.76       39.88      6.99 o
  -3   6   2      117.96      132.39      7.32 o
  -2   6   2      308.18      307.16      8.72 o
  -1   6   2      758.71      764.17     10.58 o
   0   6   2        0.03       -1.32      7.83 o
   1   6   2      532.51      548.00     11.28 o
   2   6   2     1236.84     1219.16     15.56 o
   3   6   2       74.31       71.74      3.66 o
   4   6   2      443.23      450.39     11.74 o
   5   6   2       33.08       29.55      5.74 o
   6   6   2       36.92       29.99      4.34 o
   7   6   2       51.52       28.05      5.43 o
   8   6   2        4.88        0.72      5.70 o
   9   6   2        1.63       22.30     12.30 o
  10   6   2        6.32       24.94     17.18 o
  -5   7   2       38.85       34.12     13.07 o
  -4   7   2       42.03       43.08     10.27 o
  -3   7   2        6.19       -0.06      1.45 o
  -2   7   2        5.18       -1.17      5.88 o
  -1   7   2      105.45       94.22      8.56 o
   0   7   2      155.91      142.39     10.38 o
   1   7   2      339.63      362.94      7.26 o
   2   7   2       87.57       83.55      6.14 o
   3   7   2        0.53        0.84      2.56 o
   4   7   2        4.05        1.34      1.38 o
   5   7   2        8.98        4.44      2.54 o
   6   7   2      234.34      236.05     12.89 o
   7   7   2       82.34       69.73      5.71 o
   8   7   2        0.11        3.57      5.93 o
   9   7   2       52.34       60.27     11.69 o
  10   7   2       43.68       50.21     11.54 o
  -4   8   2       17.03        6.35     33.05 o
  -2   8   2        5.24       -2.84      4.62 o
  -1   8   2        8.07        0.43     11.57 o
   0   8   2       84.57       79.57     11.48 o
   1   8   2        5.71       17.48     11.06 o
   2   8   2      183.09      170.81      7.57 o
   3   8   2      254.53      271.44      8.05 o
   4   8   2      157.93      152.11      6.79 o
   5   8   2        5.69       12.21      5.35 o
   6   8   2       70.27       65.21      7.70 o
   7   8   2       19.63       19.45      6.74 o
   8   8   2        7.68        6.05      8.66 o
   9   8   2        5.66       15.16      9.66 o
  10   8   2       11.84       25.39     12.98 o
  -4   9   2       18.47       12.45     15.41 o
  -3   9   2       20.31       18.45     13.28 o
  -2   9   2        0.20        4.01     25.97 o
  -1   9   2        1.01        5.06    209.80 o
   0   9   2       27.01       36.72      7.84 o
   1   9   2        0.03        3.34     24.96 o
   2   9   2       12.13       13.65     10.37 o
   3   9   2       21.62       11.61      7.28 o
   4   9   2       32.52       34.13      6.95 o
   5   9   2       23.33       23.41      7.13 o
   6   9   2        1.41        5.01    386.65 o
   7   9   2        2.39        8.38      5.19 o
   8   9   2        4.98        3.06      6.40 o
   9   9   2        0.04        1.99      9.11 o
  10   9   2        5.14       26.74     18.39 o
  -3  10   2        0.17       13.24     11.55 o
  -2  10   2        2.82       13.71     13.07 o
  -1  10   2        1.36       16.24     13.81 o
   0  10   2        9.05       12.36     11.93 o
   1  10   2       90.93      130.87     15.82 o
   2  10   2       69.43       82.85      9.47 o
   4  10   2       28.35       26.94      7.83 o
   5  10   2       14.04       18.61      7.10 o
   6  10   2        0.50        3.04      4.31 o
   7  10   2        0.35       14.82     11.37 o
   8  10   2        0.06        1.27      4.02 o
   9  10   2        1.54        0.66      8.04 o
  -2  11   2        0.02       21.67     17.45 o
  -1  11   2        2.44       30.19     16.74 o
   0  11   2       12.20       17.75     25.32 o
   1  11   2        1.46        2.37     11.42 o
   2  11   2        5.01        6.75      9.88 o
   3  11   2       23.94       27.93     12.53 o
   4  11   2       16.36       12.27     18.53 o
   5  11   2       10.79        0.04      2.61 o
   6  11   2        0.59        3.69     10.96 o
   7  11   2        0.05       -1.18      3.81 o
   8  11   2        2.79       10.14     16.81 o
   0  12   2        0.00       -3.08     13.94 o
   1  12   2        2.78        6.14     15.10 o
   2  12   2       11.27       22.94     11.90 o
   3  12   2        7.91       21.79     13.57 o
   4  12   2        0.50        3.25      6.31 o
   5  12   2       16.03       19.44     12.76 o
   6  12   2       14.29       18.01     11.12 o
   7  12   2        7.69       10.61   1065.96 o
   4  13   2        4.57        4.35     23.83 o
  -5 -12   3        6.60        4.74      6.47 o
  -4 -12   3        0.05        3.97      9.71 o
  -3 -12   3        6.91       16.21      9.73 o
  -2 -12   3        3.56        8.86     10.50 o
  -1 -12   3        0.04       28.73     12.38 o
  -7 -11   3        1.34       11.60     13.57 o
  -5 -11   3        3.09       -1.16     12.62 o
  -4 -11   3       16.90       11.07     14.40 o
  -3 -11   3       17.48       20.47     12.47 o
  -2 -11   3        0.00       11.36      9.45 o
  -1 -11   3        0.05       22.23     12.58 o
   0 -11   3        2.27       21.91     11.29 o
   1 -11   3       56.35       90.51     17.97 o
   2 -11   3       17.73       23.93     22.82 o
  -8 -10   3        0.15       12.62     12.87 o
  -7 -10   3        4.36       13.56     12.28 o
  -6 -10   3       10.73       12.80     13.54 o
  -5 -10   3       35.00       20.71     12.94 o
  -4 -10   3        3.57        6.33      9.62 o
  -3 -10   3       40.20       48.59      9.53 o
  -2 -10   3       43.11       51.10     11.07 o
  -1 -10   3       17.77       21.17     12.53 o
   0 -10   3        4.77       20.78      9.47 o
   1 -10   3        2.19        6.65      7.92 o
   2 -10   3       26.24       33.54     11.87 o
   3 -10   3       56.80       84.14     23.00 o
  -9  -9   3       14.20       20.79     15.41 o
  -8  -9   3        0.11       16.76     20.27 o
  -7  -9   3        8.76        3.83     48.15 o
  -6  -9   3        0.23        3.48      3.36 o
  -5  -9   3       28.11       22.14      7.05 o
  -4  -9   3        3.03        3.64      5.57 o
  -3  -9   3       16.19       23.05      7.70 o
  -2  -9   3        2.01        2.87      5.67 o
  -1  -9   3       46.21       42.45      9.84 o
   0  -9   3       37.12       50.73      9.60 o
   1  -9   3        6.02       12.97      7.17 o
   2  -9   3       30.13       46.77     11.53 o
   4  -9   3       16.91       19.56     23.86 o
  -9  -8   3        0.02        3.11     17.11 o
  -8  -8   3        6.73        8.74      6.36 o
  -7  -8   3        1.38        2.40      8.66 o
  -6  -8   3       27.87       32.51      7.81 o
  -5  -8   3       11.49        1.22      4.55 o
  -4  -8   3       57.57       59.85      5.50 o
  -3  -8   3       16.21        7.22     10.29 o
  -2  -8   3       47.37       65.86      8.26 o
  -1  -8   3      115.54      109.41      7.18 o
   0  -8   3        3.17        1.13      4.58 o
   1  -8   3       85.20       80.84      9.52 o
   2  -8   3       22.32       24.07     11.32 o
   3  -8   3        1.12        1.93    111.12 o
   4  -8   3       53.19       67.18     21.86 o
   5  -8   3        0.50       24.13     16.99 o
  -9  -7   3        0.32        4.77     12.75 o
  -8  -7   3       36.45        2.10     17.68 o
  -7  -7   3       19.47       21.57     10.35 o
  -6  -7   3        1.81       12.60      4.93 o
  -5  -7   3       58.46       53.32      6.76 o
  -4  -7   3       36.06       29.72      7.33 o
  -3  -7   3        5.48        5.34      3.82 o
  -2  -7   3        1.27        2.77      2.06 o
  -1  -7   3       70.97       55.72      5.79 o
   0  -7   3      102.29       90.41      5.88 o
   1  -7   3      299.14      286.42      9.32 o
   2  -7   3      187.92      163.32      9.03 o
   3  -7   3       50.79       59.84      9.52 o
   4  -7   3       88.18       88.62     16.31 o
   5  -7   3       15.60       10.79     16.75 o
   6  -7   3        1.77        7.50     27.94 o
 -10  -6   3        0.27       -2.15      8.57 o
  -9  -6   3        1.31        3.21     19.72 o
  -8  -6   3        1.29        9.33      9.75 o
  -7  -6   3       79.51       84.49      9.92 o
  -6  -6   3       64.18       61.89      7.88 o
  -5  -6   3        5.61        4.91      4.13 o
  -4  -6   3      322.56      331.31      7.31 o
  -3  -6   3      757.26      774.62      8.28 o
  -2  -6   3        7.08        0.01      1.46 o
  -1  -6   3      530.54      548.41      5.60 o
   0  -6   3      193.94      188.69      5.58 o
   1  -6   3        1.34        3.65      4.32 o
   2  -6   3       98.24       97.20      8.83 o
   3  -6   3      195.02      187.25      9.92 o
   4  -6   3       21.78        8.55     10.80 o
   5  -6   3       50.40       42.24     18.99 o
 -10  -5   3       37.37       66.34     23.71 o
  -9  -5   3       20.23       -3.13      4.58 o
  -8  -5   3       19.71       31.21     18.08 o
  -7  -5   3      171.07      157.76      8.97 o
  -6  -5   3      242.58      254.63      8.65 o
  -5  -5   3      123.98      113.27      6.73 o
  -4  -5   3        4.63        7.30      3.49 o
  -3  -5   3       87.69       92.56      3.76 o
  -2  -5   3       21.97       27.36      3.51 o
  -1  -5   3       28.41       24.41      2.60 o
   0  -5   3      226.56      221.35      5.14 o
   1  -5   3       12.57        8.49      3.45 o
   2  -5   3       63.53       62.66      6.15 o
   3  -5   3       74.57       81.37      7.20 o
   4  -5   3      186.65      178.37      6.80 o
   5  -5   3      284.97      290.76     10.31 o
   6  -5   3        1.31        2.68     59.11 o
 -10  -4   3       15.46       14.68     11.92 o
  -8  -4   3      216.49      213.65     22.52 o
  -7  -4   3       35.77       49.47      6.16 o
  -6  -4   3       88.01       94.93      6.13 o
  -5  -4   3      278.75      273.72      7.08 o
  -4  -4   3       96.27       93.42      5.18 o
  -3  -4   3      532.69      511.82      7.53 o
  -2  -4   3     2633.25     2487.68     34.57 o
  -1  -4   3     1045.91      948.63     11.71 o
   0  -4   3        7.12        4.28      2.26 o
   1  -4   3     3655.26     3603.07     19.44 o
   2  -4   3      156.57      149.93      5.44 o
   3  -4   3        3.37        3.58      4.70 o
   4  -4   3        6.50        8.13      6.51 o
   5  -4   3      240.67      239.18      8.59 o
   6  -4   3      212.88      217.74      8.21 o
   7  -4   3        0.33       -2.13     10.31 o
   8  -4   3        9.54       14.25     14.41 o
 -10  -3   3        7.09       18.39     12.59 o
  -9  -3   3       64.07       44.22     20.23 o
  -8  -3   3      115.68      115.29     21.08 o
  -7  -3   3        1.15        1.26      2.77 o
  -6  -3   3      240.55      232.66      6.63 o
  -5  -3   3      932.09      921.59     10.23 o
  -4  -3   3      346.63      383.46      5.56 o
  -3  -3   3     1351.44     1342.73      7.57 o
  -2  -3   3      665.99      799.16      7.75 o
  -1  -3   3      613.03      721.17      5.74 o
   0  -3   3     1927.48     2037.52     17.48 o
   1  -3   3      875.88      826.88      6.34 o
   2  -3   3        9.88        7.84      2.71 o
   3  -3   3      573.77      556.93      6.27 o
   4  -3   3      244.06      257.69      5.35 o
   5  -3   3      117.52      114.98      5.89 o
   6  -3   3       94.96      104.52      6.43 o
   7  -3   3        7.19        9.71      5.49 o
   8  -3   3        0.10        6.68     10.18 o
   9  -3   3        0.51        9.70     10.32 o
 -10  -2   3        4.15       15.85     13.75 o
  -9  -2   3       10.87       20.94     15.31 o
  -8  -2   3       27.89       10.12     26.72 o
  -7  -2   3      252.53      279.20     16.56 o
  -6  -2   3       52.87       59.29     12.53 o
  -5  -2   3      684.17      682.14     26.63 o
  -4  -2   3     1216.22     1162.01     10.95 o
  -3  -2   3     3714.38     4015.46     13.42 o
  -2  -2   3      223.81      207.25      3.54 o
  -1  -2   3     3276.52     3237.51     13.80 o
   0  -2   3      987.81      999.40      4.57 o
   1  -2   3      700.80      643.76      4.38 o
   2  -2   3     1049.92      963.71      4.10 o
   3  -2   3      511.57      528.18      5.60 o
   4  -2   3      391.08      404.64      4.46 o
   5  -2   3        4.52       16.96      6.26 o
   6  -2   3      246.18      243.72      6.51 o
   7  -2   3       41.58       46.26      6.75 o
   8  -2   3        9.18        7.77     14.01 o
   9  -2   3       17.91       25.87     15.81 o
 -10  -1   3       38.36       39.08     17.71 o
  -9  -1   3        9.98       19.11     16.91 o
  -8  -1   3      202.03      199.33     21.72 o
  -7  -1   3      144.66      140.08     14.63 o
  -6  -1   3      177.77      173.47     12.06 o
  -5  -1   3      778.56      740.65     15.18 o
  -4  -1   3     2567.02     2524.11     16.99 o
  -3  -1   3      647.84      734.19      4.81 o
  -2  -1   3      281.39      297.34      3.90 o
  -1  -1   3       18.77       21.57      2.48 o
   0  -1   3     2374.13     2556.90     29.14 o
   1  -1   3      243.11      295.25      3.27 o
   2  -1   3      540.59      636.12      2.86 o
   3  -1   3      271.03      265.49      2.04 o
   4  -1   3        1.98        0.82      1.06 o
   5  -1   3      136.73      140.35      3.43 o
   6  -1   3        4.41        5.39      5.38 o
   7  -1   3       65.54       56.85      9.12 o
   8  -1   3       76.69       56.94     17.39 o
   9  -1   3       22.24       37.83     10.16 o
  10  -1   3        1.85       31.91     12.12 o
 -10   0   3       47.02       37.04     20.80 o
  -9   0   3        8.06       -1.79     10.44 o
  -8   0   3      102.57       83.12     12.69 o
  -6   0   3       47.49       45.08      9.89 o
  -5   0   3      111.85       93.06      8.78 o
  -4   0   3        1.64        3.54      1.88 o
  -3   0   3      360.12      381.53     11.27 o
  -2   0   3      946.30      985.29      7.90 o
  -1   0   3     1255.20     1347.77      4.67 o
   0   0   3     1085.09      948.42      5.39 o
   1   0   3    25177.32    24225.38    623.56 o
   2   0   3     6244.56     6185.31     33.65 o
   3   0   3      198.52      205.47      2.94 o
   4   0   3     1820.99     1814.00      8.94 o
   5   0   3     1131.96     1126.05      8.28 o
   6   0   3        1.26        2.30      2.57 o
   7   0   3       86.12       90.30      6.01 o
   8   0   3      222.82      232.51     20.81 o
   9   0   3        3.32       14.62     13.46 o
  10   0   3       10.70        3.07     41.81 o
  -9   1   3        4.36       22.62      9.68 o
  -8   1   3       50.33       53.73     16.10 o
  -7   1   3      131.30      120.17     18.44 o
  -6   1   3      246.27      217.53     10.67 o
  -5   1   3      321.74      319.45      6.37 o
  -4   1   3      188.66      186.14      6.07 o
  -3   1   3     3245.99     3281.68     40.44 o
  -2   1   3       97.99      124.41      4.40 o
   0   1   3     2098.80     2280.24      8.86 o
   1   1   3     3716.88     3848.01     38.39 o
   2   1   3       57.95       82.04      2.14 o
   3   1   3      666.90      623.21      7.04 o
   4   1   3      385.97      364.10      6.14 o
   5   1   3       42.47       44.70      3.37 o
   6   1   3     1025.42     1017.33      6.98 o
   7   1   3        5.44        2.01      3.71 o
   9   1   3       53.82       38.60     21.09 o
  10   1   3       22.07       13.52     26.86 o
  -9   2   3       13.28       23.25     11.37 o
  -8   2   3       13.59       19.31      8.08 o
  -7   2   3      268.73      275.23     10.55 o
  -6   2   3      179.99      146.39     11.07 o
  -5   2   3      172.18      163.06      6.30 o
  -4   2   3      145.57      130.69      6.42 o
  -3   2   3       11.76       16.01      4.26 o
  -2   2   3      255.48      240.06      4.07 o
  -1   2   3     2349.96     2228.75     13.56 o
   0   2   3     1982.00     1982.52      8.47 o
   1   2   3     2850.63     2877.63     14.52 o
   2   2   3     5241.98     5193.67     21.12 o
   3   2   3       28.62       19.59      2.95 o
   4   2   3      118.06      106.14      3.23 o
   5   2   3     1076.23     1083.73     13.35 o
   6   2   3     1362.04     1384.12     20.73 o
   7   2   3       20.59       12.70      5.68 o
   8   2   3       25.49       24.92      8.84 o
   9   2   3       84.09       86.86     24.25 o
  10   2   3        7.16       13.76     18.98 o
  -8   3   3       23.03       22.91     13.31 o
  -7   3   3        1.17        7.61      7.26 o
  -6   3   3       51.62       46.84      9.12 o
  -5   3   3       97.52      110.07      7.52 o
  -4   3   3     1094.09     1062.82      9.63 o
  -3   3   3        1.31        2.87      3.84 o
  -2   3   3     2068.06     2179.08     14.90 o
  -1   3   3     1987.60     2106.31     14.35 o
   0   3   3       76.63       67.78      3.08 o
   1   3   3       13.16       23.13      3.89 o
   2   3   3     1024.18      987.34      5.12 o
   3   3   3      430.48      496.36      3.49 o
   4   3   3      470.27      432.56      6.34 o
   5   3   3      363.76      363.70      4.85 o
   6   3   3        1.64        2.72      8.25 o
   7   3   3      186.72      194.43      7.10 o
   8   3   3      155.49      147.56     10.36 o
   9   3   3        6.24        7.13      9.82 o
  10   3   3       70.26       55.16     21.85 o
  11   3   3       11.24        5.79     15.21 o
  -8   4   3       12.19       -0.35      4.84 o
  -7   4   3        1.20       -0.76    879.47 o
  -6   4   3       27.37       29.57      8.81 o
  -5   4   3      123.62      130.64      6.03 o
  -4   4   3      547.29      543.26      8.24 o
  -3   4   3        7.88        2.25      3.21 o
  -2   4   3      215.60      223.22      4.24 o
  -1   4   3      306.88      348.91      5.17 o
   0   4   3      217.28      170.14      2.56 o
   1   4   3       48.26       45.05      4.93 o
   2   4   3        0.27        1.08      1.94 o
   3   4   3      676.29      709.61      5.11 o
   4   4   3     1061.37     1051.26      7.46 o
   5   4   3      199.25      177.17      5.91 o
   6   4   3      375.24      365.77      8.16 o
   7   4   3      116.64      105.43     10.85 o
   8   4   3      149.18      158.19     11.33 o
   9   4   3        5.18       31.69     23.23 o
  10   4   3       83.47       99.28     22.31 o
  11   4   3       15.22        8.28     15.01 o
  -7   5   3       15.27       28.96     16.51 o
  -6   5   3        2.26       14.70     14.55 o
  -5   5   3        0.16        3.77      7.89 o
  -4   5   3      675.19      672.31      7.24 o
  -3   5   3     1434.99     1420.04     11.79 o
  -2   5   3        0.54        5.43      2.78 o
  -1   5   3      708.75      661.57      5.58 o
   0   5   3     1055.30     1152.80     18.90 o
   1   5   3       47.25       41.74      5.99 o
   2   5   3      169.88      174.92      5.32 o
   3   5   3      374.89      347.96      6.11 o
   4   5   3      292.58      279.67      4.33 o
   5   5   3        2.69        4.94      2.32 o
   6   5   3       74.06       77.13      5.22 o
   7   5   3       45.84       26.89     12.74 o
   8   5   3       21.67       33.26     11.69 o
   9   5   3       17.77       29.30     10.47 o
  10   5   3        0.21        2.24      6.83 o
  11   5   3        4.02       16.99     12.07 o
  -7   6   3       17.76       24.10     18.44 o
  -6   6   3       22.62        4.88     15.80 o
  -5   6   3        9.16       18.79     12.25 o
  -4   6   3        0.78        6.64      7.36 o
  -3   6   3        5.27        4.97      6.81 o
  -2   6   3      354.49      336.08      6.50 o
  -1   6   3      119.75      135.73      7.00 o
   0   6   3        0.16        0.25      0.46 o
   1   6   3      167.94      160.75      6.06 o
   2   6   3      449.68      454.37      7.59 o
   3   6   3       34.80       45.15      3.60 o
   4   6   3       50.14       63.87      5.29 o
   5   6   3      248.10      244.25      9.44 o
   6   6   3       51.83       53.42      5.25 o
   7   6   3       78.80       56.64      8.34 o
   8   6   3       85.64       79.13     10.53 o
   9   6   3       32.51       51.26     10.92 o
  10   6   3        1.65       24.21     24.31 o
  -6   7   3        2.37       10.57     18.25 o
  -5   7   3       25.74       23.80     13.67 o
  -4   7   3        9.53        9.04      7.25 o
  -3   7   3       10.29       10.13     11.63 o
  -2   7   3      183.92      188.22      9.01 o
  -1   7   3        4.88        2.24      9.84 o
   0   7   3      335.81      347.66     10.94 o
   1   7   3      231.12      240.28     10.64 o
   2   7   3      387.06      379.51      7.99 o
   3   7   3       10.55        7.42      8.27 o
   4   7   3       63.11       65.47      4.50 o
   5   7   3      143.91      151.28      5.09 o
   6   7   3       18.36       19.10      5.52 o
   7   7   3       16.91       25.23      4.98 o
   8   7   3       49.81       39.50      9.88 o
   9   7   3        2.14        3.14      4.97 o
  10   7   3       19.38       33.55     14.17 o
  -4   8   3       38.77       30.84     11.34 o
  -3   8   3        6.28       -0.93      4.57 o
  -2   8   3       69.57       57.02      9.27 o
  -1   8   3        2.00        1.32      6.44 o
   0   8   3        2.92        2.24     13.17 o
   1   8   3       17.03       20.80      6.87 o
   2   8   3      113.83      122.22      8.59 o
   3   8   3       15.99        5.55     23.87 o
   4   8   3       35.67       37.76      7.34 o
   5   8   3      132.82      141.09      7.59 o
   6   8   3       91.77       71.41      8.74 o
   7   8   3        5.10        1.79      4.45 o
   8   8   3        3.04       10.09     15.66 o
   9   8   3        0.27        7.48     13.70 o
  10   8   3        7.23       22.77     14.30 o
  -3   9   3       27.27       29.99     12.36 o
  -1   9   3       53.70       61.62     14.73 o
   0   9   3       35.98       37.92     11.11 o
   1   9   3       41.43       41.22     12.48 o
   2   9   3        2.74        5.48      5.05 o
   3   9   3       49.98       49.42      8.10 o
   4   9   3       60.40       77.49      8.95 o
   5   9   3        8.77        9.22      7.62 o
   6   9   3        9.90        8.70     11.07 o
   7   9   3        2.60       13.46      9.52 o
   8   9   3        2.65       -1.05     23.46 o
   9   9   3        0.06        3.64      7.61 o
  10   9   3        3.95       25.68     24.63 o
  -3  10   3        0.12        4.57     12.30 o
  -2  10   3       19.14       31.15     14.88 o
  -1  10   3       16.84       32.37     12.28 o
   0  10   3        0.69        1.62     27.30 o
   1  10   3        7.95        8.58     10.53 o
   2  10   3       47.13       48.29     11.20 o
   3  10   3       60.18       57.22     11.59 o
   4  10   3        1.09        4.27     15.76 o
   5  10   3        0.47        5.27      7.39 o
   6  10   3       12.98       22.94      8.85 o
   7  10   3       11.24        7.36     12.88 o
   8  10   3        5.33       13.27      9.20 o
   9  10   3        0.89        0.90     10.18 o
  -2  11   3        3.90        1.64      7.91 o
  -1  11   3        0.12        7.40     14.18 o
   0  11   3       30.11       43.54     13.46 o
   1  11   3       45.72       61.69     13.70 o
   2  11   3        1.94        4.24      6.64 o
   3  11   3        5.85       13.24     10.92 o
   4  11   3       24.42       21.53     11.60 o
   5  11   3       18.16       21.60      9.60 o
   6  11   3        5.23        3.84      8.88 o
   7  11   3        0.22       -1.68      5.19 o
   8  11   3        0.50        1.62      7.03 o
   0  12   3        4.99       19.08     11.49 o
   1  12   3        2.53        7.87      6.66 o
   2  12   3        0.93        2.03      3.94 o
   3  12   3        3.47        8.10     17.81 o
   4  12   3        5.15       17.48     20.38 o
   5  12   3        1.59       19.35     24.22 o
   6  12   3        1.08       13.73     14.75 o
   7  12   3        1.55        3.26      5.29 o
   4  13   3        1.26       12.18     17.33 o
  -5 -12   4        0.49        1.40      4.58 o
  -4 -12   4        5.95        6.77     13.37 o
  -3 -12   4        1.43        1.97      3.45 o
  -2 -12   4        4.45       18.45     12.28 o
  -1 -12   4       12.73       37.06     16.13 o
  -7 -11   4        0.89       18.10     23.91 o
  -6 -11   4        7.79        6.62     10.76 o
  -5 -11   4        0.36        1.84     18.57 o
  -4 -11   4        6.08        2.64      3.54 o
  -3 -11   4        6.76        0.44      7.37 o
  -2 -11   4        4.18        0.96      4.14 o
  -1 -11   4        1.25       17.27      9.51 o
   0 -11   4        2.28       17.42     10.24 o
   1 -11   4        5.73        8.63     10.31 o
  -8 -10   4        0.26       -0.56      1.75 o
  -6 -10   4        0.61       14.38     15.73 o
  -5 -10   4        5.35        7.60     68.54 o
  -4 -10   4        3.68        1.83      4.84 o
  -3 -10   4        0.24        0.75      4.72 o
  -2 -10   4        3.49        3.11      7.11 o
  -1 -10   4        0.25        1.55      3.43 o
   0 -10   4       15.57       22.88      9.37 o
   1 -10   4       25.14       35.13     11.60 o
   2 -10   4        2.11       18.24     18.41 o
   3 -10   4        1.93       21.45     24.51 o
  -9  -9   4        0.87        7.38     11.30 o
  -8  -9   4        1.81        2.48     14.57 o
  -7  -9   4       10.20        0.12      1.66 o
  -6  -9   4       25.93       32.26      9.64 o
  -5  -9   4       19.51        3.17     11.29 o
  -4  -9   4       14.06       15.59      8.45 o
  -3  -9   4       12.37        6.05      4.77 o
  -2  -9   4        0.11        4.89      8.44 o
  -1  -9   4        4.61        6.02     12.82 o
   0  -9   4        9.04        5.45      7.00 o
   1  -9   4       26.99       40.30      9.40 o
   2  -9   4       17.97       24.29     10.39 o
   4  -9   4        4.98        3.81     32.36 o
  -9  -8   4        2.89        7.47     20.65 o
  -8  -8   4        0.27       14.68     10.53 o
  -7  -8   4        0.19        0.15      2.35 o
  -6  -8   4        8.12       15.35      8.20 o
  -5  -8   4      111.64       95.13      9.77 o
  -4  -8   4        0.51        7.28     16.29 o
  -3  -8   4       20.64        9.52      5.85 o
  -2  -8   4       10.94        9.12      9.39 o
  -1  -8   4       88.80       96.35      6.91 o
   0  -8   4        9.26        2.67      4.18 o
   1  -8   4       97.06      137.90      9.41 o
   2  -8   4       14.84       22.46      8.85 o
   3  -8   4        0.17       -3.21     12.30 o
   4  -8   4        8.83        6.89     21.36 o
   5  -8   4       16.70       -3.18      3.28 o
  -9  -7   4       12.15       10.99     38.28 o
  -8  -7   4       95.17      116.14     12.14 o
  -7  -7   4       12.64        1.21      5.24 o
  -6  -7   4      146.11      157.18     11.49 o
  -5  -7   4      272.34      284.38      9.44 o
  -4  -7   4       18.75       14.09      7.34 o
  -3  -7   4      122.09      146.75      6.12 o
  -2  -7   4       88.22       83.84      6.78 o
  -1  -7   4       24.51       13.05      5.26 o
   0  -7   4      121.52       96.40      5.59 o
   1  -7   4        1.04       10.33     11.34 o
   2  -7   4        3.87       -0.16      3.63 o
   3  -7   4       20.29       17.56      9.55 o
   4  -7   4        1.05       14.35     16.36 o
   5  -7   4        1.96       16.18     16.69 o
   6  -7   4        0.67       18.72     11.81 o
 -10  -6   4        1.46        6.34     13.67 o
  -9  -6   4        7.18       -2.11      6.09 o
  -8  -6   4       29.81       55.75     20.93 o
  -7  -6   4        1.48       21.59     10.23 o
  -6  -6   4        3.12        8.73      3.92 o
  -5  -6   4        5.29        2.69      6.34 o
  -4  -6   4       25.06       16.63      5.04 o
  -3  -6   4       10.21       23.88      4.87 o
  -2  -6   4       24.20       24.79      5.18 o
  -1  -6   4        3.91        3.60      5.33 o
   0  -6   4        5.21        8.53      4.92 o
   1  -6   4       46.68       31.51      7.43 o
   2  -6   4      392.81      407.83      8.85 o
   3  -6   4       84.38       87.00      6.43 o
   5  -6   4        0.03       10.15     18.71 o
   6  -6   4        1.27        9.67     24.30 o
   7  -6   4        7.51        1.15      9.29 o
 -10  -5   4       11.48        2.33      8.36 o
  -9  -5   4        3.65       -0.10     20.76 o
  -8  -5   4       15.80       17.93     21.99 o
  -7  -5   4      163.86      176.19      9.16 o
  -6  -5   4       98.35      108.05      7.15 o
  -5  -5   4      189.05      186.50      7.52 o
  -4  -5   4     1081.26     1067.24     10.10 o
  -3  -5   4     1187.85     1089.74      9.76 o
  -2  -5   4        2.39        5.56      2.47 o
  -1  -5   4      131.62      137.32      4.74 o
   0  -5   4      259.66      259.10      5.46 o
   1  -5   4      696.08      634.29      9.53 o
   2  -5   4       28.74       14.76      7.72 o
   3  -5   4      523.98      499.01     14.08 o
   4  -5   4      269.09      226.75     12.18 o
   5  -5   4       42.54       46.19      9.50 o
   6  -5   4        4.08        5.68      9.58 o
   7  -5   4       14.15        2.24      8.32 o
 -10  -4   4       27.33       41.96     15.23 o
  -9  -4   4        9.95       15.06     78.52 o
  -8  -4   4       34.30       38.98     23.22 o
  -7  -4   4       82.12       96.41      8.78 o
  -6  -4   4       73.46       74.88      6.64 o
  -5  -4   4        2.99        1.13      7.11 o
  -4  -4   4       17.49       23.42      4.66 o
  -3  -4   4      676.03      701.34      5.94 o
  -2  -4   4        6.14        5.49      3.14 o
  -1  -4   4      270.60      267.05      4.15 o
   0  -4   4       20.38       30.61      3.96 o
   1  -4   4     2056.58     2096.65     18.13 o
   2  -4   4        3.64        1.22      2.15 o
   3  -4   4       51.86       61.34      5.33 o
   4  -4   4        3.51        7.58      5.01 o
   5  -4   4       10.69        0.00      3.42 o
   6  -4   4       59.28       50.05      8.75 o
   7  -4   4        0.13       -0.41      2.01 o
   8  -4   4       25.93        2.21     10.92 o
 -10  -3   4        0.04       13.19     12.07 o
  -9  -3   4       21.12       17.29     34.30 o
  -8  -3   4       47.71       48.43     22.34 o
  -7  -3   4       17.84       13.94      8.60 o
  -6  -3   4      197.54      203.51      8.05 o
  -5  -3   4      860.34      867.12      9.90 o
  -4  -3   4        6.80        2.39      4.41 o
  -3  -3   4     1929.78     1888.05      9.96 o
  -2  -3   4     1149.57     1076.07      8.77 o
  -1  -3   4       61.26       77.22      2.56 o
   0  -3   4      453.72      495.42      3.66 o
   1  -3   4     3590.59     3805.86     15.27 o
   2  -3   4     1002.66      986.49      7.60 o
   3  -3   4       37.49       45.74      2.81 o
   4  -3   4      425.26      382.17      6.13 o
   5  -3   4      111.80      123.33      6.38 o
   6  -3   4       20.43        7.43      8.99 o
   7  -3   4        0.95        4.09      5.84 o
   8  -3   4        0.15       -2.28     18.04 o
   9  -3   4        0.31       10.67     16.96 o
 -10  -2   4       24.30       28.54     16.77 o
  -9  -2   4      125.06      128.19     24.36 o
  -8  -2   4       57.73       52.39     17.02 o
  -7  -2   4      300.91      273.76     16.93 o
  -6  -2   4      773.39      771.06     47.31 o
  -5  -2   4      153.67      154.01      9.46 o
  -4  -2   4       24.38       22.10      5.17 o
  -3  -2   4      702.04      702.36      5.88 o
  -2  -2   4      515.27      459.69      5.60 o
  -1  -2   4      113.42      110.98      3.73 o
   0  -2   4     1264.23     1288.60     16.09 o
   1  -2   4      628.92      655.54      5.76 o
   2  -2   4      886.93      921.66      7.87 o
   3  -2   4      476.11      469.48      4.57 o
   4  -2   4        2.23        2.09      2.01 o
   5  -2   4      177.05      182.69      5.60 o
   6  -2   4      356.15      368.31      7.02 o
   7  -2   4       50.91       56.51      6.59 o
   8  -2   4        3.23       18.91     10.25 o
   9  -2   4       52.36       50.01     12.24 o
 -10  -1   4        3.96        8.01     20.31 o
  -9  -1   4        5.33       13.39     11.52 o
  -8  -1   4       26.93       21.64     17.99 o
  -7  -1   4      153.84      166.22     15.95 o
  -6  -1   4      160.81      152.72     11.26 o
  -5  -1   4      207.28      203.28      9.01 o
  -4  -1   4     1585.88     1606.73     23.55 o
  -3  -1   4     2127.81     2271.15     38.49 o
  -2  -1   4     2301.90     2074.34     15.48 o
  -1  -1   4     3376.82     3362.97     30.68 o
   0  -1   4      765.55      809.63      8.79 o
   1  -1   4      514.85      535.59      7.94 o
   2  -1   4      321.34      213.68      2.95 o
   3  -1   4     1959.09     1737.12      7.93 o
   4  -1   4      125.11      133.75      4.45 o
   5  -1   4      692.19      709.62      5.01 o
   6  -1   4      503.95      530.01      7.12 o
   7  -1   4        7.26        0.36      3.43 o
   8  -1   4        1.22        7.61     11.76 o
   9  -1   4        5.62       21.57      9.73 o
  10  -1   4        3.84       14.12     14.11 o
  -9   0   4       30.57       49.03     16.68 o
  -8   0   4      145.19      157.93     18.37 o
  -7   0   4       18.94       17.96     21.07 o
  -6   0   4      162.17      166.17     10.19 o
  -5   0   4      488.76      501.17     10.55 o
  -4   0   4        8.46       16.49      9.39 o
  -3   0   4       15.16       15.72      5.40 o
  -2   0   4      452.76      442.30      8.92 o
  -1   0   4     1933.31     2030.08     11.13 o
   0   0   4       55.21       39.70      2.85 o
   1   0   4     2723.88     2791.18     24.08 o
   2   0   4      175.42      211.72      3.49 o
   3   0   4     2935.06     2912.82     11.34 o
   4   0   4      833.62      839.11      6.85 o
   5   0   4       65.67       63.08      3.33 o
   6   0   4        7.14        5.72      2.46 o
   7   0   4      194.08      170.96      7.00 o
   8   0   4      124.88      132.86     10.47 o
  10   0   4       36.85       48.00     17.77 o
  -9   1   4       15.71       10.11     21.94 o
  -8   1   4        5.78        9.90      9.61 o
  -7   1   4       86.54       80.54     16.90 o
  -6   1   4       40.29       32.21      7.14 o
  -5   1   4       26.92       22.40      5.12 o
  -4   1   4      229.80      228.26      7.56 o
  -3   1   4     5057.29     5072.39     20.49 o
  -2   1   4     2119.88     2246.97     43.62 o
   0   1   4     5077.68     5258.08     58.66 o
   1   1   4      908.32      912.81      4.95 o
   2   1   4     1817.99     1831.83     11.23 o
   3   1   4      734.62      734.81      7.35 o
   4   1   4     1994.38     1895.61     14.60 o
   5   1   4      620.26      624.76      7.06 o
   6   1   4       29.56       29.86      3.35 o
   7   1   4       23.22       28.95      5.31 o
   8   1   4      101.61      102.34      9.79 o
  10   1   4       31.30       15.74     27.51 o
  -9   2   4       14.90       28.92     11.05 o
  -8   2   4        3.37       15.82      8.87 o
  -7   2   4      146.14      131.77     16.42 o
  -6   2   4      364.00      341.78     11.93 o
  -5   2   4        8.43        4.48      7.39 o
  -4   2   4      263.23      268.16      7.24 o
  -3   2   4      850.40      827.13      9.48 o
  -2   2   4     1531.00     1461.77      7.89 o
  -1   2   4      355.38      358.21      7.34 o
   0   2   4     6649.31     7173.05    159.84 o
   1   2   4     1679.42     1767.17      8.94 o
   2   2   4     1286.87     1344.89      4.56 o
   3   2   4     1855.69     1760.98      7.36 o
   4   2   4       33.09       24.91      2.83 o
   5   2   4      397.70      351.86      5.82 o
   6   2   4      556.77      512.86     12.65 o
   7   2   4       88.92       71.72      7.27 o
   8   2   4       69.45       59.15      6.60 o
   9   2   4      116.68      107.64     21.72 o
  10   2   4       10.84        9.09     13.45 o
  -8   3   4        0.87        6.17     13.22 o
  -7   3   4        9.10       15.53      7.11 o
  -6   3   4        5.60       24.98     11.09 o
  -5   3   4       64.20       57.33      5.37 o
  -4   3   4       68.75       76.86      5.02 o
  -3   3   4       63.53       67.30      4.46 o
  -2   3   4     2229.56     2204.46      8.81 o
  -1   3   4       67.02      107.84      3.15 o
   0   3   4     4543.86     5043.00     28.71 o
   1   3   4     1320.58     1358.24      9.03 o
   2   3   4      751.54      751.98      5.67 o
   3   3   4      114.50       95.79      5.23 o
   4   3   4       27.25       26.88      3.26 o
   5   3   4     1463.33     1476.90      7.72 o
   6   3   4      949.68      932.34      7.43 o
   7   3   4       53.76       51.63      7.60 o
   8   3   4      173.85      198.72      8.08 o
   9   3   4       90.28      117.54     20.69 o
  10   3   4        0.09        9.46     14.68 o
  11   3   4        4.98        4.74     28.76 o
  -8   4   4       19.88       27.06     12.20 o
  -7   4   4        2.50        7.13     10.48 o
  -6   4   4      222.41      220.77     10.57 o
  -5   4   4      241.03      239.45      6.67 o
  -4   4   4        5.78        9.01      4.00 o
  -3   4   4      295.36      289.17      6.25 o
  -2   4   4      227.20      238.05      4.42 o
  -1   4   4      824.26      791.83      5.90 o
   0   4   4       50.82       72.71      3.93 o
   1   4   4     3094.04     3182.49     19.70 o
   2   4   4     1385.10     1437.12      9.35 o
   3   4   4     2298.88     2537.49     21.50 o
   4   4   4      513.27      487.05      7.31 o
   5   4   4        3.47       -0.03      1.63 o
   6   4   4      136.70      143.62      4.61 o
   7   4   4      156.03      180.47     13.52 o
   8   4   4       24.12       47.94     14.89 o
   9   4   4        7.75       30.55      8.76 o
  10   4   4       34.82       37.63     14.23 o
  11   4   4        3.29        4.55     11.51 o
  -7   5   4        0.07       25.54     15.38 o
  -6   5   4        1.11       39.82     12.52 o
  -5   5   4        1.37        4.37      7.16 o
  -4   5   4       42.90       41.03      4.42 o
  -3   5   4      160.12      171.06      4.88 o
  -2   5   4       85.17       78.65      3.73 o
  -1   5   4      320.38      318.81      4.56 o
   0   5   4      647.14      655.98      5.91 o
   1   5   4      198.80      226.23      6.36 o
   2   5   4        2.07        0.45      9.36 o
   3   5   4      156.53      175.35      4.27 o
   4   5   4      170.97      146.94      3.63 o
   5   5   4       33.55       39.88      4.53 o
   6   5   4      341.65      354.19     10.32 o
   7   5   4       67.59       55.76     13.49 o
   8   5   4        0.71        1.30      9.17 o
   9   5   4       34.64       39.78      9.92 o
  10   5   4       34.15       67.68     12.93 o
  11   5   4        0.59       -1.74     40.49 o
  -7   6   4        0.85       19.23     14.67 o
  -6   6   4        2.38       17.13     15.40 o
  -5   6   4       17.75       34.82     12.64 o
  -4   6   4      169.59      160.13      9.30 o
  -3   6   4       10.31       26.20      9.35 o
  -2   6   4       17.85        5.93      7.90 o
  -1   6   4      232.80      232.01      8.04 o
   0   6   4      732.66      716.87      9.21 o
   1   6   4      620.38      642.01     11.66 o
   2   6   4       56.91       58.93      5.19 o
   3   6   4       38.83       41.00      5.51 o
   4   6   4        3.20       -0.76      1.73 o
   5   6   4       36.53       30.95      6.44 o
   6   6   4        7.15        0.78      7.32 o
   7   6   4       43.47       45.79      9.40 o
   8   6   4       75.39       76.29      9.88 o
   9   6   4       15.28       21.53     10.95 o
  10   6   4        0.00       13.79      6.67 o
  -6   7   4        0.36        0.18      1.10 o
  -5   7   4       25.22       38.08     13.32 o
  -4   7   4        7.98        5.38     10.82 o
  -3   7   4       18.10       12.15     10.67 o
  -2   7   4      246.72      240.96      9.55 o
  -1   7   4       43.91       36.73     10.39 o
   0   7   4     1545.81     1577.46     61.90 o
   1   7   4      445.46      432.91     10.83 o
   2   7   4      116.27      118.23      6.66 o
   3   7   4      241.74      232.93      8.78 o
   4   7   4      103.73      112.81      5.10 o
   5   7   4      234.54      254.03      7.51 o
   6   7   4        4.09        1.82      6.64 o
   7   7   4       38.69       36.15      6.65 o
   8   7   4       59.26       65.66     11.14 o
   9   7   4       14.62        3.53      3.42 o
  10   7   4        2.56       12.66      8.65 o
  -4   8   4        1.26        0.12      0.89 o
  -3   8   4       15.47        0.81      4.73 o
  -1   8   4      172.70      155.07     12.29 o
   0   8   4       29.65       31.85     10.47 o
   1   8   4      591.05      657.53     62.49 o
   2   8   4      511.01      573.81     11.29 o
   3   8   4        0.72        0.31      1.59 o
   4   8   4       42.69       34.71      7.95 o
   5   8   4       42.86       42.62      6.70 o
   6   8   4       13.63       -0.05      7.55 o
   7   8   4        5.01       -0.92      3.10 o
   8   8   4        7.78        3.20     32.20 o
   9   8   4        0.21       -0.09      0.75 o
  10   8   4        0.58        7.14     17.52 o
  -3   9   4       12.35        5.17     15.02 o
   0   9   4       21.06       16.80     16.42 o
   1   9   4      102.47      102.50     11.42 o
   2   9   4        8.93       10.34     10.30 o
   3   9   4       34.22       34.31      7.78 o
   4   9   4       12.01        1.06      5.28 o
   5   9   4       44.24       42.85      8.22 o
   6   9   4       37.97       39.72     10.13 o
   7   9   4        5.22       12.65     11.80 o
   8   9   4       16.59       26.08     16.05 o
   9   9   4       12.55        7.96     10.69 o
  10   9   4       10.59       12.13     15.32 o
  -3  10   4       10.92        0.55      8.82 o
  -2  10   4       27.36       25.22     12.71 o
  -1  10   4        0.20        0.62      2.15 o
   0  10   4        5.57        3.08      8.21 o
   2  10   4       49.82       58.93     12.76 o
   3  10   4        6.34       10.14      6.07 o
   4  10   4       17.30       13.21     13.51 o
   5  10   4        8.51        2.84      8.66 o
   6  10   4        4.67        0.12      0.83 o
   7  10   4        0.95        4.52    332.23 o
   8  10   4        0.04       -3.02      8.87 o
   9  10   4        0.26        3.54     76.20 o
  -2  11   4        2.85       22.06     12.72 o
  -1  11   4        4.28        1.39     16.25 o
   0  11   4       11.93       12.15     22.62 o
   2  11   4       49.53       64.09     12.52 o
   3  11   4        1.01       17.27     15.75 o
   4  11   4        0.05        1.29      6.38 o
   5  11   4       12.25        3.32      4.87 o
   6  11   4        1.89       13.64     15.51 o
   7  11   4        9.42        8.78     18.39 o
   8  11   4        4.10        5.63     96.05 o
   0  12   4        1.36        3.75     10.23 o
   1  12   4       14.52       22.02     12.47 o
   2  12   4        3.23       22.90     11.61 o
   3  12   4        0.18        0.51     10.25 o
   4  12   4        0.01        2.20      8.47 o
   5  12   4        5.66       14.35     12.08 o
   6  12   4       17.02       21.96     14.46 o
   7  12   4        4.90        6.29     12.77 o
  -3 -12   5        0.46        7.56     22.38 o
  -2 -12   5        4.78        8.62      7.81 o
  -6 -11   5        3.67        2.72     19.07 o
  -5 -11   5        2.25       15.11     14.29 o
  -2 -11   5        1.03        8.01     30.92 o
  -1 -11   5        3.04        9.47     12.84 o
   0 -11   5        4.59        7.07     10.13 o
   1 -11   5        6.86       34.61     18.37 o
  -7 -10   5        6.86        8.11     22.80 o
  -6 -10   5        2.62       10.69     10.91 o
  -4 -10   5       61.84       53.15      9.80 o
  -3 -10   5       17.69        8.82      6.72 o
  -1 -10   5        0.44        0.83      3.05 o
   0 -10   5        1.82        2.86      4.37 o
   1 -10   5        1.77        0.02      0.07 o
   2 -10   5       48.28       58.04     12.71 o
   3 -10   5       21.56       43.66     21.60 o
  -8  -9   5        0.26        8.62     10.92 o
  -7  -9   5        0.17       -1.58     13.78 o
  -6  -9   5        4.67        0.72      4.15 o
  -5  -9   5       54.00       45.59     11.21 o
  -4  -9   5       44.89       40.70     10.87 o
  -3  -9   5        3.44        9.61      9.49 o
  -2  -9   5       14.63       11.33      7.14 o
   0  -9   5       16.01       20.60     13.95 o
   1  -9   5      111.48      119.91     10.90 o
   2  -9   5        0.09       11.16      8.09 o
   3  -9   5       28.62       44.43     15.52 o
   4  -9   5       42.95       68.83     18.50 o
  -8  -8   5        7.89       10.64     25.10 o
  -7  -8   5       46.61       49.08     10.59 o
  -6  -8   5       14.65       19.53      8.81 o
  -5  -8   5        0.00        7.92      8.89 o
  -4  -8   5      126.42      143.55      9.43 o
  -3  -8   5      216.89      205.27      8.14 o
  -2  -8   5        3.68        4.52      8.03 o
  -1  -8   5       22.07        9.19      4.26 o
   0  -8   5       11.59        6.03     11.92 o
   1  -8   5       10.43        4.44     12.00 o
   2  -8   5       31.60       42.20      9.14 o
   3  -8   5       26.04       48.26     18.83 o
   5  -8   5       20.82       42.66     20.47 o
  -7  -7   5       13.98       20.70      8.03 o
  -6  -7   5        9.43       13.25      6.75 o
  -4  -7   5        9.71       11.34      5.45 o
  -3  -7   5        1.96       13.68      3.89 o
  -2  -7   5        3.42        2.29      4.24 o
  -1  -7   5       15.74       17.58      6.24 o
   1  -7   5       38.24       38.82      8.22 o
   2  -7   5       34.60       59.48      8.02 o
   3  -7   5        8.08        6.66      5.78 o
   4  -7   5       26.75       22.08     16.49 o
   5  -7   5       46.58       44.56     18.13 o
  -9  -6   5       40.26       42.11     30.60 o
  -8  -6   5       69.93       74.50     12.94 o
  -7  -6   5        1.30       10.38      5.84 o
  -6  -6   5       30.59       34.67      7.23 o
  -5  -6   5      205.34      207.20      8.78 o
  -4  -6   5      300.95      279.64      7.07 o
  -3  -6   5        0.67        3.00      5.40 o
  -2  -6   5      516.92      469.07      6.83 o
  -1  -6   5      127.53       92.09      5.25 o
   0  -6   5       19.92       35.98      7.50 o
   1  -6   5      218.74      210.83      8.08 o
   2  -6   5       29.85       28.33      8.01 o
   3  -6   5        0.57       -1.15    161.55 o
   4  -6   5        6.99        7.95     12.70 o
   5  -6   5       10.51       11.54     20.67 o
   6  -6   5       11.71       35.61     14.01 o
   7  -6   5       14.44       10.28     58.68 o
  -9  -5   5       35.21       25.11     34.98 o
  -8  -5   5       19.02       21.22     13.23 o
  -7  -5   5       49.93       64.87     10.06 o
  -6  -5   5       53.31       73.08      8.87 o
  -5  -5   5        6.48       29.83      5.14 o
  -4  -5   5      304.26      288.11      7.31 o
  -3  -5   5       48.60       50.41      5.35 o
  -2  -5   5      518.93      524.78      6.40 o
  -1  -5   5       81.56       82.43      5.79 o
   0  -5   5        3.79        0.52      2.06 o
   1  -5   5      361.69      344.35      7.52 o
   2  -5   5      202.64      224.25      7.32 o
   3  -5   5      362.42      400.11     10.09 o
   4  -5   5       52.58       36.76     10.66 o
   5  -5   5       18.98       20.69     13.02 o
   6  -5   5       17.35        2.25     12.47 o
   7  -5   5        2.01        8.52     24.24 o
  -9  -4   5        5.35        0.99     44.91 o
  -8  -4   5       82.74       69.27     19.90 o
  -7  -4   5      159.98      169.85     10.72 o
  -6  -4   5        3.82        0.51      1.63 o
  -5  -4   5      358.50      361.32      9.41 o
  -4  -4   5     1199.43     1213.21      9.08 o
  -3  -4   5     2197.35     2188.95     12.54 o
  -2  -4   5      273.32      295.83      4.96 o
  -1  -4   5     1851.48     1916.03      7.93 o
   0  -4   5      540.26      521.22      8.48 o
   1  -4   5        6.24        6.96      3.69 o
   2  -4   5        4.17       16.64      7.48 o
   3  -4   5       22.12       27.60      5.43 o
   4  -4   5       26.61       22.81     11.35 o
   5  -4   5       31.36       26.87      7.82 o
   6  -4   5        2.06        5.60      7.79 o
   7  -4   5       11.67       10.36     12.68 o
   8  -4   5        2.12       12.26     12.42 o
  -9  -3   5       15.38       15.39     16.79 o
  -8  -3   5      106.25       97.49     17.01 o
  -7  -3   5       30.53       46.18      7.86 o
  -6  -3   5        1.35        2.59      3.21 o
  -5  -3   5      374.02      358.66     10.67 o
  -4  -3   5        4.30        4.21      4.98 o
  -3  -3   5      128.65      109.10      5.72 o
  -2  -3   5      109.47       96.34      4.99 o
  -1  -3   5      124.75      125.26      3.17 o
   0  -3   5        0.79        3.28      1.77 o
   1  -3   5      613.59      647.06      6.83 o
   2  -3   5      390.53      408.63      5.23 o
   3  -3   5       57.11       58.61      2.64 o
   4  -3   5      672.09      700.92      5.90 o
   5  -3   5      410.27      398.33      8.00 o
   6  -3   5        7.65        0.16      3.32 o
   7  -3   5      198.25      215.21     10.09 o
   8  -3   5       23.21       30.65      9.88 o
   9  -3   5        1.61       -0.69     18.38 o
 -10  -2   5        0.96        6.71     11.59 o
  -9  -2   5       38.91       30.09     28.73 o
  -8  -2   5       21.28       13.32     38.86 o
  -7  -2   5       74.41       65.99     12.88 o
  -6  -2   5      168.83      164.34     10.15 o
  -5  -2   5      209.28      195.63     11.11 o
  -4  -2   5      140.60      125.03      4.25 o
  -3  -2   5      905.77      808.83     14.16 o
  -2  -2   5     1136.96     1139.94     18.08 o
  -1  -2   5        0.43       -0.73      3.36 o
   0  -2   5     3196.96     3184.91     13.83 o
   1  -2   5     3080.13     3005.13     10.34 o
   2  -2   5       18.01        9.55      2.16 o
   3  -2   5       80.06       88.12      3.57 o
   4  -2   5       39.34       34.69      3.23 o
   5  -2   5      299.00      275.17      5.10 o
   6  -2   5       68.66       59.61      4.88 o
   7  -2   5       11.58        8.97      5.84 o
   8  -2   5       68.10       77.15      9.82 o
   9  -2   5        0.78        0.24      1.54 o
  -9  -1   5       49.78       47.27     21.79 o
  -7  -1   5      151.71      137.78     12.28 o
  -6  -1   5      156.13      162.55     18.64 o
  -5  -1   5       15.35       14.95     12.49 o
  -4  -1   5      266.83      253.24      4.54 o
  -3  -1   5      295.72      314.79      6.81 o
  -2  -1   5      591.14      584.69      3.55 o
  -1  -1   5      372.57      399.84      8.08 o
   0  -1   5     1109.11     1078.25    661.49 o
   1  -1   5        0.09       11.98      2.30 o
   2  -1   5     1839.85     1902.35     13.40 o
   3  -1   5     2104.20     2206.93     16.01 o
   4  -1   5        0.61        0.00      0.60 o
   5  -1   5     1098.86     1005.32      7.05 o
   6  -1   5      549.24      546.24      6.70 o
   7  -1   5       77.78       66.40      7.64 o
   8  -1   5        8.53        8.53      8.42 o
   9  -1   5       12.09       18.72      9.48 o
  10  -1   5        2.10       18.14     14.76 o
  -9   0   5       13.01       24.48     12.70 o
  -8   0   5       72.09       72.54     19.65 o
  -7   0   5       69.52       65.20     14.77 o
  -6   0   5       28.25       23.60     10.81 o
  -5   0   5     1098.39     1132.08     14.91 o
  -4   0   5     1032.47     1073.40     12.44 o
  -3   0   5        0.34        0.40      3.50 o
  -2   0   5     1467.69     1444.63     15.64 o
  -1   0   5     3806.75     3393.48     30.84 o
   0   0   5     1334.01     1321.75      8.48 o
   1   0   5     2454.05     2363.14     12.53 o
   2   0   5     1045.73     1007.13      4.36 o
   3   0   5       36.78       36.02      2.60 o
   4   0   5        3.96        7.32      2.35 o
   5   0   5      247.87      241.39      4.09 o
   6   0   5      348.38      372.68      6.05 o
   7   0   5       55.02       48.44      6.69 o
   8   0   5       38.99       57.01      7.60 o
   9   0   5       24.17       34.76      8.64 o
  10   0   5        7.74       21.39     12.68 o
  -9   1   5       54.36       74.41     18.73 o
  -8   1   5      123.96      107.71     21.50 o
  -7   1   5       37.65       11.31     19.42 o
  -6   1   5       47.77       56.05      6.98 o
  -5   1   5      595.39      597.43      9.05 o
  -4   1   5      902.42      883.05     14.55 o
  -3   1   5       55.47       45.73      6.14 o
  -2   1   5     2127.26     2126.98     19.78 o
  -1   1   5      711.67      772.43      6.64 o
   0   1   5      569.12      504.83      6.41 o
   1   1   5      249.07      239.46      4.89 o
   2   1   5      214.14      208.85      5.26 o
   3   1   5     1811.93     1973.50     16.00 o
   4   1   5     1352.27     1289.40     14.28 o
   5   1   5      228.77      208.62      3.77 o
   6   1   5      401.83      445.44      4.97 o
   7   1   5      611.50      657.93      8.86 o
   8   1   5       53.20       56.99      9.96 o
   9   1   5        6.29        9.41     16.70 o
  10   1   5       26.98       44.29      9.33 o
  -9   2   5        4.83       14.15     10.90 o
  -8   2   5        0.01       10.65      6.50 o
  -7   2   5       29.39       28.60     17.25 o
  -6   2   5       15.56       20.64      9.32 o
  -5   2   5      362.35      369.27      7.76 o
  -4   2   5     1300.64     1315.71     10.20 o
  -3   2   5      343.40      341.66      5.95 o
  -2   2   5      422.02      513.04      6.00 o
  -1   2   5      975.96      900.63     10.56 o
   0   2   5     3886.50     3731.29     31.17 o
   1   2   5       14.56       16.49      2.77 o
   2   2   5      348.81      321.27      5.03 o
   3   2   5     1781.87     1846.94     14.51 o
   4   2   5      138.09      148.24      4.47 o
   5   2   5       25.34       21.76      2.53 o
   6   2   5       73.16       77.34      5.07 o
   7   2   5       44.49       42.64      6.94 o
   8   2   5       12.26       15.52     14.95 o
   9   2   5       39.27       26.74     10.79 o
  10   2   5       14.28       19.49     13.93 o
  -8   3   5        2.97       12.50      9.89 o
  -7   3   5       46.71       44.89      8.27 o
  -6   3   5        3.69        2.51      9.75 o
  -5   3   5      122.67      123.55      7.36 o
  -4   3   5      434.24      398.10      7.59 o
  -3   3   5      323.34      320.68      6.19 o
  -2   3   5        8.25        8.54      3.39 o
  -1   3   5      809.88      811.43     11.84 o
   0   3   5     1119.15     1372.18      9.23 o
   1   3   5      450.41      498.88      4.63 o
   2   3   5      297.81      350.54      5.20 o
   3   3   5      701.56      732.70      8.04 o
   4   3   5        0.65        2.57      2.96 o
   5   3   5      789.88      787.95      7.65 o
   6   3   5      131.57      107.82      4.60 o
   7   3   5      270.80      270.41      9.40 o
   8   3   5      105.82      117.26      7.18 o
   9   3   5       43.69       34.59     11.53 o
  10   3   5        1.26        0.43      1.44 o
  -8   4   5        0.16       11.12     19.50 o
  -7   4   5        1.10        9.04      8.14 o
  -6   4   5       15.66       19.98      7.17 o
  -5   4   5       31.24       37.62      5.76 o
  -4   4   5      113.88      110.70      5.61 o
  -3   4   5      258.93      284.80      5.53 o
  -2   4   5      213.09      202.67      4.54 o
  -1   4   5        2.26        8.69      3.53 o
   0   4   5        9.46       15.05      5.52 o
   1   4   5     1930.70     1879.97      8.11 o
   2   4   5     2403.50     2386.04     13.93 o
   3   4   5       33.74       51.28      3.16 o
   4   4   5      386.17      341.05      5.70 o
   5   4   5      581.64      504.92      6.53 o
   6   4   5       68.03       67.36      4.25 o
   7   4   5      103.79       94.79      8.08 o
   8   4   5       92.51      120.52      7.85 o
   9   4   5        3.81        3.49      4.97 o
  10   4   5        9.60        0.71      3.83 o
  11   4   5        2.41        6.85     14.13 o
  -7   5   5        1.60       30.70     15.99 o
  -6   5   5       34.54       37.45     17.15 o
  -5   5   5        2.45        6.88      6.56 o
  -4   5   5      330.97      308.86      7.58 o
  -3   5   5       79.95       69.19      5.45 o
  -2   5   5      136.82      144.85      3.96 o
  -1   5   5       36.57       31.43      3.43 o
   0   5   5      231.53      293.89      6.03 o
   1   5   5       23.56       18.38      5.37 o
   2   5   5       37.22       37.09      5.17 o
   3   5   5       13.00       18.60      7.31 o
   4   5   5        4.81        6.43      2.41 o
   5   5   5        1.77        1.36      2.58 o
   6   5   5      223.97      233.99      9.20 o
   7   5   5      152.70      151.92     17.32 o
   8   5   5        2.84        3.16      7.17 o
   9   5   5       24.35       23.74     10.20 o
  10   5   5       56.11       70.64     11.86 o
  11   5   5        0.99        0.70      4.37 o
  -7   6   5        0.59       20.26     13.39 o
  -6   6   5        0.81       31.20     14.60 o
  -5   6   5       39.30       53.67     15.90 o
  -4   6   5       61.56       71.23      8.63 o
  -3   6   5       24.42       15.87      7.07 o
  -2   6   5      898.46      901.02     14.39 o
  -1   6   5      657.25      634.64     13.40 o
   0   6   5      128.35      120.40      6.53 o
   1   6   5      102.05       95.73      9.79 o
   2   6   5     1020.53     1094.50     10.99 o
   3   6   5      768.90      799.41      9.37 o
   4   6   5       45.48       51.67      4.10 o
   5   6   5      404.86      378.20      9.48 o
   6   6   5      205.59      198.81      7.55 o
   7   6   5       48.99       61.27     10.92 o
   8   6   5        6.04        8.28      9.50 o
   9   6   5        8.08        1.83      5.07 o
  10   6   5       10.49       29.71     11.22 o
  -6   7   5        0.06        2.88      6.08 o
  -5   7   5        8.69       22.29     14.97 o
  -4   7   5       51.54       40.87     17.11 o
  -3   7   5       46.86       35.88     10.01 o
  -2   7   5        6.50       12.98     12.34 o
  -1   7   5      254.51      260.61      9.48 o
   0   7   5      565.67      594.73     10.35 o
   1   7   5      169.65      156.53     10.73 o
   2   7   5       36.99       37.53      5.62 o
   3   7   5        6.65        2.66      3.75 o
   4   7   5       55.08       64.44      6.32 o
   5   7   5       12.43       12.42      5.39 o
   6   7   5        5.86       -2.31      6.64 o
   7   7   5       33.26       32.12      7.58 o
   8   7   5       30.01       26.27     12.51 o
   9   7   5        5.40        0.21      3.63 o
  10   7   5        8.32       11.78      8.08 o
  -5   8   5       12.28       13.70     12.75 o
  -4   8   5        3.82       -2.96      6.87 o
  -3   8   5        9.06        0.38      0.95 o
  -2   8   5        2.89       -2.37      4.87 o
  -1   8   5       85.08       87.01     10.20 o
   0   8   5        2.54       10.56     13.55 o
   1   8   5       28.26       31.82     10.11 o
   2   8   5        0.03       11.26      8.56 o
   3   8   5       48.29       44.97      7.49 o
   4   8   5      163.49      198.94      9.83 o
   5   8   5       41.14       43.68      6.99 o
   6   8   5       23.01       22.00     13.36 o
   7   8   5       15.00        0.24      2.45 o
   8   8   5       28.04        5.97     11.02 o
   9   8   5        0.02       -2.61      5.37 o
  10   8   5        9.77       14.91     17.29 o
  -2   9   5       21.19       13.44     13.39 o
   0   9   5       87.49       96.74     12.27 o
   1   9   5        1.59       14.65     12.43 o
   2   9   5      181.87      199.30     12.06 o
   3   9   5        1.38        4.49     28.32 o
   4   9   5       21.18       20.30      9.01 o
   5   9   5        2.56        9.44     11.26 o
   7   9   5        9.11        7.95     99.21 o
   8   9   5       10.38       10.40     23.75 o
   9   9   5        0.18        1.02      5.78 o
  10   9   5        0.69        4.12      7.49 o
  -1  10   5        0.43       14.25     32.80 o
   0  10   5       18.81       25.17     19.26 o
   2  10   5       57.10       66.52     14.24 o
   3  10   5       69.37       84.96      9.24 o
   4  10   5        0.21        9.27     12.35 o
   5  10   5       32.57       35.58     10.25 o
   6  10   5       13.68       17.53     13.06 o
   7  10   5        5.83        4.45      7.92 o
   8  10   5        2.52       -0.54      4.00 o
   9  10   5        2.86       16.17     14.44 o
  -1  11   5        1.68       11.23     12.69 o
   0  11   5        7.50       16.17     14.17 o
   1  11   5        7.55       10.90     17.43 o
   2  11   5        0.26        8.53     17.90 o
   3  11   5       14.00       24.42     13.68 o
   4  11   5       55.57       65.86     12.64 o
   5  11   5        9.14       18.25     18.37 o
   6  11   5        0.19        7.15     11.87 o
   7  11   5        1.92        6.78     14.58 o
   0  12   5        0.08       23.44     17.34 o
   1  12   5       11.91       18.69     13.97 o
   2  12   5       12.93       15.67     10.80 o
   3  12   5        1.47        6.52     15.09 o
   4  12   5        2.56        9.66     10.46 o
   5  12   5        3.73       12.01     23.65 o
   6  12   5       26.21       25.97     17.84 o
   7  12   5        7.21        8.69     15.57 o
  -6 -11   6       19.37        0.36      2.23 o
  -5 -11   6        9.12       -1.20     55.34 o
  -2 -11   6        0.00       -0.03      0.07 o
  -1 -11   6        7.88        9.38     11.61 o
   0 -11   6        0.41       17.29     10.96 o
   1 -11   6        0.03       20.19     19.17 o
  -6 -10   6        6.22        4.23      7.82 o
  -5 -10   6        7.05       13.27     14.79 o
  -4 -10   6        0.04        7.22      9.60 o
  -2 -10   6       27.90       19.86     21.41 o
  -1 -10   6        8.71        5.28     38.28 o
   0 -10   6        0.74        7.40      9.64 o
   1 -10   6        1.45       14.61     13.40 o
   2 -10   6        0.24       -0.63     59.17 o
  -6  -9   6       22.16       41.92     17.10 o
  -5  -9   6       46.16       39.13     14.48 o
  -4  -9   6        0.16       -2.40     57.22 o
  -3  -9   6        5.68        7.35      8.11 o
  -2  -9   6        2.48        5.23     58.36 o
   0  -9   6       10.23        5.32     15.53 o
   1  -9   6        0.21        2.26      5.92 o
   2  -9   6       31.59       52.99     10.15 o
   4  -9   6        2.74       17.01     33.54 o
  -8  -8   6        0.08        2.82      6.61 o
  -7  -8   6       12.26       23.92     11.83 o
  -6  -8   6        6.52       19.06      8.99 o
  -5  -8   6       14.00       20.82     10.87 o
  -4  -8   6        1.65       15.82      8.51 o
  -3  -8   6       39.19       36.41      6.69 o
  -2  -8   6       31.60        4.90     10.85 o
  -1  -8   6       43.74       61.62      9.94 o
   0  -8   6       73.91       78.41     11.06 o
   1  -8   6       14.64        7.50      9.34 o
   2  -8   6       29.26       36.73      9.96 o
   4  -8   6        3.74       -0.41      3.50 o
  -9  -7   6        2.88       -3.59    123.44 o
  -8  -7   6        0.37       11.98     44.91 o
  -7  -7   6       42.73       45.45     11.94 o
  -6  -7   6       36.77       24.46     10.21 o
  -5  -7   6        7.42       11.92      7.00 o
  -4  -7   6       80.63       99.01      9.45 o
  -3  -7   6       17.52       11.59      6.21 o
  -2  -7   6        1.77        5.82      5.68 o
  -1  -7   6      176.60      155.39      8.88 o
   1  -7   6      179.06      166.80      9.19 o
   2  -7   6        4.35        1.32      5.65 o
   3  -7   6        9.08        4.10      7.16 o
   4  -7   6        1.49       -1.11      5.94 o
   6  -7   6        0.29        0.61      6.52 o
  -9  -6   6        0.47       18.33     30.69 o
  -8  -6   6        1.81        9.71      8.37 o
  -7  -6   6       24.30       44.03     10.17 o
  -6  -6   6       59.73       74.77     10.81 o
  -5  -6   6        1.05       10.46      8.60 o
  -4  -6   6       82.58       99.42      6.87 o
  -3  -6   6       13.49       25.64      6.82 o
  -2  -6   6      490.95      505.27      8.64 o
  -1  -6   6       18.02       12.76      6.07 o
   0  -6   6      764.10      790.55     10.51 o
   1  -6   6      489.99      485.34      9.84 o
   2  -6   6        5.53       11.66      9.19 o
   3  -6   6        1.82        5.93     25.93 o
   4  -6   6        0.20       -2.04      7.71 o
   5  -6   6       26.09       25.24     16.02 o
   6  -6   6        5.75        5.06    119.44 o
  -9  -5   6       32.61       48.92     26.89 o
  -8  -5   6       33.99       45.49     23.07 o
  -7  -5   6       11.24       24.68      9.13 o
  -6  -5   6      203.65      209.74     11.08 o
  -5  -5   6      708.71      690.73     12.81 o
  -4  -5   6        4.33        3.30      4.11 o
  -3  -5   6      189.82      194.48      9.79 o
  -2  -5   6       61.21       61.30      5.23 o
  -1  -5   6       30.29       25.82      5.58 o
   0  -5   6       90.25       71.35      5.81 o
   1  -5   6      264.63      251.35     10.51 o
   2  -5   6       75.06       67.95      6.95 o
   3  -5   6        2.48       -0.70      3.54 o
   5  -5   6        9.15        2.34     13.19 o
   6  -5   6        6.77       10.97      9.48 o
   7  -5   6        1.72        0.31      0.71 o
  -9  -4   6       36.52       40.79     20.73 o
  -8  -4   6        1.12       24.78     21.82 o
  -7  -4   6      112.25      119.46     11.36 o
  -6  -4   6        3.62        8.70      5.42 o
  -5  -4   6        0.54        1.88      3.42 o
  -4  -4   6       30.60       32.42      5.80 o
  -3  -4   6       60.73       41.48      5.26 o
  -2  -4   6        8.59       -0.08      2.22 o
  -1  -4   6      800.13      781.15      6.35 o
   0  -4   6      932.92      933.16     12.95 o
   1  -4   6       42.96       49.90      2.57 o
   2  -4   6      716.34      767.43      9.39 o
   3  -4   6      148.51      174.66      6.33 o
   4  -4   6        1.03       -2.45      2.63 o
   5  -4   6       52.85       51.53      9.44 o
   6  -4   6       87.75       96.83     10.57 o
   7  -4   6       10.54       23.45      9.98 o
   8  -4   6        5.73       15.33     11.76 o
  -9  -3   6        4.25       -2.94      4.54 o
  -8  -3   6      141.77      166.67     21.38 o
  -7  -3   6      231.13      239.62     10.31 o
  -6  -3   6       16.41       10.60     33.01 o
  -5  -3   6     1099.98     1033.71     14.30 o
  -4  -3   6     1176.38     1102.83     10.87 o
  -3  -3   6       24.62       25.70      7.24 o
  -2  -3   6     2277.38     2205.20     12.99 o
  -1  -3   6       25.21       14.46      4.66 o
   0  -3   6      119.54      108.09      3.21 o
   1  -3   6      582.37      602.25      4.79 o
   2  -3   6       28.84       22.04      4.81 o
   3  -3   6      107.67       83.28      3.36 o
   4  -3   6       46.27       49.58      5.12 o
   5  -3   6       67.95       66.04      7.56 o
   6  -3   6        0.23        5.69      6.23 o
   7  -3   6       48.16       52.51      9.42 o
   8  -3   6        1.71        4.06      6.89 o
   9  -3   6        0.02        0.67      3.93 o
  -9  -2   6       31.42       28.36     26.23 o
  -8  -2   6       53.65       55.59     15.84 o
  -7  -2   6       13.43       13.57     10.24 o
  -6  -2   6       90.62       99.72     12.10 o
  -5  -2   6       47.50       60.62      9.44 o
  -4  -2   6       14.26       12.56      3.07 o
  -3  -2   6      219.58      224.79      3.87 o
  -2  -2   6     2541.88     2712.80     26.77 o
  -1  -2   6      696.63      786.06      9.63 o
   0  -2   6     2322.91     2313.58     14.57 o
   1  -2   6     3346.79     3413.02     14.17 o
   2  -2   6      120.94      116.64      3.38 o
   3  -2   6     2052.54     1942.86      9.55 o
   4  -2   6      356.04      338.28      6.30 o
   5  -2   6      104.26       91.68      4.53 o
   6  -2   6        4.43        2.62      4.70 o
   7  -2   6      137.94      134.94      9.02 o
   8  -2   6        9.31       17.15     11.31 o
   9  -2   6        0.35        9.14     15.51 o
  -9  -1   6       20.92       13.42     31.98 o
  -8  -1   6        5.71        3.79    324.33 o
  -7  -1   6      209.28      202.52     14.28 o
  -6  -1   6      142.11      138.52     11.33 o
  -4  -1   6     1081.84     1150.00      9.38 o
  -3  -1   6     2857.89     2728.91     13.00 o
  -2  -1   6        1.76       -0.08      1.25 o
  -1  -1   6     1014.92      969.29     11.82 o
   0  -1   6      103.59       79.91      4.19 o
   1  -1   6      124.06      123.50      4.80 o
   2  -1   6      518.42      562.73      4.38 o
   3  -1   6      820.06      833.56      5.65 o
   4  -1   6      250.89      251.65      4.99 o
   5  -1   6        8.11       10.00      3.93 o
   6  -1   6       21.11       18.57      4.78 o
   7  -1   6        0.63        1.52      2.59 o
   8  -1   6        4.35        1.77      5.25 o
   9  -1   6       31.26       32.35     14.29 o
  -9   0   6       34.30       20.24     29.58 o
  -7   0   6       85.99       87.95     12.91 o
  -6   0   6        3.57        2.77      2.65 o
  -5   0   6       12.26       15.82     15.98 o
  -4   0   6       53.28       51.98      7.41 o
  -3   0   6       75.40       70.78      6.07 o
  -2   0   6       20.03       18.25      3.22 o
  -1   0   6      467.17      416.45      9.42 o
   0   0   6     1530.66     1703.41     10.55 o
   1   0   6     3584.09     3760.45     16.83 o
   2   0   6     4209.87     4381.60     21.44 o
   3   0   6      675.48      680.84      4.43 o
   4   0   6      196.12      199.35      3.12 o
   5   0   6      412.56      397.12      4.64 o
   6   0   6      255.74      276.32      6.20 o
   7   0   6       16.30       28.49      9.62 o
   8   0   6       25.53       34.78      6.21 o
   9   0   6       78.58       83.55     11.98 o
  10   0   6        9.05       22.26     16.64 o
  -9   1   6        8.92       19.60     11.32 o
  -8   1   6       16.57        5.31    727.69 o
  -6   1   6      183.72      187.89      8.42 o
  -5   1   6      729.81      763.63     26.31 o
  -4   1   6      635.65      585.93     10.40 o
  -3   1   6     1383.98     1308.53     12.28 o
  -2   1   6     2554.79     2267.84     20.92 o
  -1   1   6      237.28      150.34      4.48 o
   0   1   6      841.40      826.26      8.32 o
   1   1   6     1094.07     1014.12      7.14 o
   2   1   6     1103.26     1123.15      8.96 o
   3   1   6      109.98      122.05      4.69 o
   4   1   6      252.88      203.53      2.80 o
   5   1   6      536.11      509.81      5.46 o
   6   1   6        5.10       14.87      3.99 o
   7   1   6      323.32      299.41      7.01 o
   8   1   6        8.57       11.64      7.56 o
   9   1   6        1.11       26.26     17.14 o
  10   1   6        5.83       14.54      7.08 o
  -8   2   6       28.15        6.92     27.90 o
  -7   2   6       17.65        5.22     58.13 o
  -6   2   6      105.51      108.37      8.46 o
  -5   2   6       45.94       44.03      6.82 o
  -4   2   6      352.40      345.88      9.54 o
  -3   2   6       15.40       21.29      4.85 o
  -2   2   6        4.58        3.98      3.62 o
  -1   2   6       38.42       24.24      6.31 o
   0   2   6      197.75      194.36      4.55 o
   1   2   6     1248.17     1305.32      8.10 o
   2   2   6      102.69      106.70      2.27 o
   3   2   6     3341.68     3377.99     11.64 o
   4   2   6       64.88       57.88      5.21 o
   5   2   6       72.68       47.58      4.58 o
   6   2   6      574.71      568.80      9.41 o
   7   2   6      554.93      595.72      9.01 o
   8   2   6       32.45       29.49      9.09 o
   9   2   6       36.52       33.20     12.70 o
  10   2   6       49.10       63.66     14.06 o
  -8   3   6       17.41       32.14     11.99 o
  -7   3   6       19.95       21.54     12.79 o
  -6   3   6       13.74        5.97      9.64 o
  -5   3   6       74.49       77.37      7.24 o
  -4   3   6      353.30      377.02      8.33 o
  -3   3   6      661.79      613.41      9.98 o
  -2   3   6      212.64      217.99      4.98 o
  -1   3   6     2661.41     2635.44     19.20 o
   0   3   6     3911.15     4072.40     22.42 o
   1   3   6        4.16        2.07      2.59 o
   2   3   6      217.37      248.00      3.80 o
   3   3   6      895.91      914.82      4.26 o
   4   3   6       28.82       24.11      4.86 o
   5   3   6      179.12      164.99      5.16 o
   6   3   6      297.32      304.83      8.16 o
   7   3   6        5.20       11.58      8.57 o
   8   3   6       17.21       21.04      9.49 o
   9   3   6       11.25       18.65     14.64 o
  10   3   6        2.04        5.25      9.26 o
  -7   4   6       46.01       42.29     10.19 o
  -6   4   6        1.03        1.23      6.46 o
  -5   4   6       27.42       44.50      6.52 o
  -4   4   6       17.44       15.56      5.08 o
  -3   4   6       42.14       57.54      5.50 o
  -2   4   6        3.57        5.97      3.41 o
  -1   4   6        2.74        6.27      2.57 o
   0   4   6      576.51      577.01     11.60 o
   1   4   6        4.21       10.78      4.05 o
   2   4   6       77.37       72.18      3.89 o
   3   4   6      107.69      100.09      3.51 o
   4   4   6      585.01      581.05      9.27 o
   5   4   6      199.60      195.61      5.56 o
   6   4   6       10.70        3.49      4.32 o
   7   4   6      149.14      143.12      7.57 o
   8   4   6      148.42      175.78     14.03 o
   9   4   6        4.09        8.30     12.72 o
  10   4   6       10.28       22.05     12.19 o
  11   4   6       28.51       30.55     23.19 o
  -7   5   6        0.07       12.91     27.47 o
  -6   5   6        1.00       14.47     10.69 o
  -5   5   6        2.33        9.77      4.38 o
  -4   5   6        0.07        1.34      3.29 o
  -3   5   6     1062.34     1018.35     14.01 o
  -2   5   6      613.24      609.96      9.96 o
  -1   5   6      124.13      155.85      4.38 o
   0   5   6     1234.57     1254.19     10.87 o
   1   5   6      730.96      732.14      7.81 o
   2   5   6       36.32       49.60      4.94 o
   3   5   6      265.10      303.88      7.60 o
   4   5   6      297.81      322.24      5.08 o
   5   5   6      395.99      373.25     10.72 o
   6   5   6        6.65       14.39      4.44 o
   7   5   6       54.15       54.64      7.66 o
   8   5   6       19.40       16.69     12.79 o
   9   5   6        5.74        0.28      2.70 o
  10   5   6        9.17       14.35      8.90 o
  -6   6   6        4.17        5.41     17.07 o
  -5   6   6       17.79       34.29     15.24 o
  -4   6   6       33.02       30.44      9.07 o
  -3   6   6        1.16        2.86      7.44 o
  -2   6   6       23.77       23.05      5.28 o
  -1   6   6      155.54      149.09      6.91 o
   0   6   6       79.91       87.20      6.01 o
   1   6   6       13.18       20.90      8.41 o
   2   6   6       11.53       -0.89      3.40 o
   3   6   6      191.50      176.57     10.11 o
   4   6   6       61.76       56.53      4.90 o
   5   6   6       50.31       50.66      5.07 o
   6   6   6      160.18      156.12      7.76 o
   7   6   6        2.32       -0.03      0.95 o
   8   6   6       19.41       20.31     13.82 o
   9   6   6       31.05       21.94     11.28 o
  10   6   6       12.19       17.70     10.49 o
  -6   7   6        1.98       19.95     14.83 o
  -5   7   6        7.80       18.89     12.91 o
  -4   7   6        4.49        2.79     10.04 o
  -3   7   6        2.38        3.51      7.71 o
  -2   7   6       23.66       23.25      6.28 o
  -1   7   6       41.45       42.63      8.24 o
   0   7   6       37.93       29.15      7.59 o
   1   7   6       60.91       56.85      9.39 o
   2   7   6      535.63      590.26      9.55 o
   3   7   6       70.29       61.95      6.50 o
   4   7   6       35.77       40.22      5.57 o
   5   7   6        3.86       11.27      5.69 o
   6   7   6       93.74       82.00      7.52 o
   7   7   6       31.96       29.16     10.41 o
   8   7   6       10.60       -0.69      3.61 o
   9   7   6        3.59       -0.61     12.56 o
  10   7   6        4.08        8.03      6.91 o
  -5   8   6       23.30       30.96     14.33 o
  -4   8   6       21.04       14.22     10.83 o
  -3   8   6        3.48       10.21     18.75 o
  -2   8   6        0.14       -2.97     20.59 o
   1   8   6       24.41       12.36     11.79 o
   2   8   6        2.51        5.60      3.78 o
   3   8   6       58.78       59.73      7.21 o
   4   8   6       52.88       50.59      7.81 o
   5   8   6       23.45       29.73      7.18 o
   6   8   6      279.60      244.86     42.70 o
   7   8   6       48.81       16.50     18.01 o
   8   8   6        4.94       -0.63      7.62 o
   9   8   6       11.16       21.15     16.34 o
  10   8   6        6.10       12.14     17.64 o
  -1   9   6       44.58       32.81     15.69 o
   0   9   6       80.79       82.04     12.26 o
   1   9   6       17.05        9.25     14.64 o
   2   9   6       23.28       17.11     11.56 o
   3   9   6       13.94        2.00      8.24 o
   4   9   6       25.63       22.00      8.65 o
   5   9   6       44.30       54.67     12.39 o
   6   9   6        7.91        2.27      9.33 o
   7   9   6       36.00       31.58     13.51 o
   8   9   6       30.13       28.92     14.47 o
   9   9   6        0.04       10.71     11.96 o
  10   9   6        1.80       -0.85     34.00 o
   1  10   6       38.04       44.20     11.30 o
   2  10   6       29.51       26.97     11.38 o
   3  10   6       34.16       39.71      8.30 o
   4  10   6        9.37        0.87      3.79 o
   5  10   6        7.99        1.61      8.31 o
   6  10   6        0.68       11.97     10.33 o
   7  10   6        8.84       -2.29     16.74 o
   9  10   6        0.33        5.00     27.79 o
  -1  11   6        3.38       -1.16      3.20 o
   0  11   6        3.72        8.28     15.22 o
   1  11   6        0.31       -0.06      3.26 o
   2  11   6       21.58       26.42     13.86 o
   3  11   6       15.58       15.94     11.97 o
   4  11   6       21.99       25.37      9.70 o
   5  11   6        0.59        5.80      7.45 o
   6  11   6        0.01       10.51     20.29 o
   7  11   6        0.25        5.51     25.48 o
   8  11   6        0.35       -2.43     20.23 o
   1  12   6        0.01       -0.25      1.53 o
   2  12   6        5.31        7.51     37.17 o
   3  12   6        1.81       23.13     23.15 o
   4  12   6        6.49       12.93     11.25 o
   5  12   6        2.67        9.70     16.20 o
   6  12   6        8.30       11.90     18.29 o
   7  12   6        2.05        5.17     10.06 o
  -1 -11   7        8.59        9.88     21.19 o
   0 -11   7        0.02       15.13     13.06 o
  -3 -10   7        4.22        6.72    432.02 o
  -2 -10   7        6.22        1.60    200.56 o
   0 -10   7       26.90       32.92     12.01 o
   1 -10   7        9.62       14.04      7.99 o
   2 -10   7        1.36        9.06     20.67 o
  -3  -9   7       11.57        9.14     30.41 o
  -2  -9   7       40.86       23.02     16.85 o
  -1  -9   7        6.52        8.61     13.72 o
   0  -9   7       26.09       29.77     12.05 o
   1  -9   7        2.36       13.19     13.80 o
   2  -9   7       64.39      100.87     10.86 o
   3  -9   7       11.61       19.60     20.74 o
   4  -9   7        0.55        1.54     13.52 o
  -8  -8   7       17.28       13.94     15.59 o
  -7  -8   7        1.91        9.88     18.40 o
  -6  -8   7        0.63        6.36     14.22 o
  -5  -8   7       41.08       37.62     11.69 o
  -4  -8   7      135.64      109.88     19.20 o
  -3  -8   7      116.49      110.54     11.60 o
  -2  -8   7       14.28       14.25     13.42 o
  -1  -8   7        9.84       -0.92      4.53 o
   0  -8   7        0.15       -3.82      7.29 o
   1  -8   7       39.48       43.97      9.91 o
   2  -8   7       61.97       76.06     10.09 o
   3  -8   7       35.28       48.50     15.69 o
   4  -8   7       10.01       16.36     23.77 o
   5  -8   7        0.30       -2.86      5.90 o
  -9  -7   7        0.16        7.27    856.68 o
  -8  -7   7        7.78        9.49      9.13 o
  -7  -7   7       29.20       44.09     20.25 o
  -6  -7   7        5.22       12.10     12.83 o
  -5  -7   7       59.36       81.57     10.82 o
  -4  -7   7      179.44      225.86     11.00 o
  -3  -7   7        0.90        5.92     10.16 o
  -2  -7   7      355.80      375.28     12.56 o
  -1  -7   7       95.47       96.15      8.12 o
   0  -7   7       22.39        3.64      7.37 o
   1  -7   7       87.53       65.82      9.52 o
   2  -7   7      106.08      126.92      9.18 o
   3  -7   7       87.64       76.14     16.43 o
   5  -7   7        5.29       13.13     12.61 o
  -9  -6   7        0.79       -3.91    296.37 o
  -8  -6   7       30.11       52.05     11.85 o
  -7  -6   7       51.28       59.44     10.53 o
  -6  -6   7        0.66       13.45      7.59 o
  -5  -6   7       41.57       66.37      9.30 o
  -4  -6   7       73.19       90.60      9.06 o
  -3  -6   7      105.01      138.16     12.98 o
  -2  -6   7       85.07      109.64     13.56 o
  -1  -6   7      303.71      282.48      9.38 o
   0  -6   7       28.11       18.56      6.80 o
   1  -6   7       47.06       54.68      8.28 o
   2  -6   7       18.13       27.83      8.75 o
   3  -6   7       48.72       64.73      7.83 o
   4  -6   7        5.55        0.66      7.89 o
   5  -6   7        1.65        0.07      0.44 o
   7  -6   7        4.04       -1.26      4.74 o
  -9  -5   7        2.40       -2.69    149.97 o
  -8  -5   7        4.63        4.82     13.26 o
  -7  -5   7        4.54       22.93      7.63 o
  -6  -5   7       41.18       55.20     12.24 o
  -5  -5   7       69.26       68.22      8.08 o
  -4  -5   7       80.52       92.96      6.89 o
  -3  -5   7      418.94      427.93     14.70 o
  -2  -5   7      253.65      238.43     14.08 o
  -1  -5   7       17.76       31.33      7.60 o
   0  -5   7       61.32       58.51      4.54 o
   1  -5   7       41.47       41.63      5.80 o
   2  -5   7      429.78      414.82      8.30 o
   3  -5   7        0.83       -3.06      3.06 o
   4  -5   7      186.11      202.97     14.59 o
   5  -5   7       31.09       21.68     17.67 o
  -9  -4   7       49.52       39.24     30.94 o
  -8  -4   7        0.18        0.87      4.44 o
  -7  -4   7      105.11      115.85     10.19 o
  -6  -4   7       77.41       83.63     10.22 o
  -5  -4   7       13.73       15.00      6.45 o
  -4  -4   7       48.43       55.98      7.36 o
  -3  -4   7       13.92       12.20      4.37 o
  -2  -4   7       52.12       69.28      9.84 o
  -1  -4   7       31.18       36.38      4.16 o
   0  -4   7      188.79      179.47      4.32 o
   1  -4   7      468.82      480.96      5.05 o
   2  -4   7     1115.58     1159.53     15.83 o
   3  -4   7       26.23       17.21      7.60 o
   4  -4   7      221.82      238.87     22.28 o
   5  -4   7       11.23        5.84     18.21 o
   7  -4   7       14.93       12.27     17.55 o
   8  -4   7        0.94        1.20      8.29 o
  -9  -3   7       11.41        7.23     14.08 o
  -8  -3   7        3.28       -1.60      6.12 o
  -7  -3   7       33.48       39.84     19.21 o
  -5  -3   7       97.67       96.44      9.88 o
  -4  -3   7      258.61      277.49      6.58 o
  -3  -3   7        1.57        3.10      3.40 o
  -2  -3   7     1073.47     1119.55     10.26 o
  -1  -3   7      543.94      569.03      7.81 o
   0  -3   7       80.41       83.74      3.71 o
   1  -3   7      143.77      146.52      3.56 o
   2  -3   7     1636.92     1620.24     10.10 o
   3  -3   7     2388.69     2349.04     14.22 o
   4  -3   7        7.55        3.80      9.64 o
   5  -3   7      494.02      482.44      9.09 o
   6  -3   7       46.52       37.84     16.25 o
   7  -3   7        3.74       16.83      9.46 o
   8  -3   7        7.06       26.22      9.42 o
  -9  -2   7       30.06       28.14     23.94 o
  -8  -2   7      114.06      117.76     18.25 o
  -7  -2   7       17.89       32.56     10.97 o
  -6  -2   7      230.68      203.38     12.03 o
  -5  -2   7      757.95      762.92     23.05 o
  -4  -2   7      515.49      517.35      7.00 o
  -3  -2   7       52.49       46.83      2.34 o
  -2  -2   7      317.42      310.24      4.47 o
  -1  -2   7     1622.93     1523.33     10.59 o
   0  -2   7      325.24      374.57      4.97 o
   1  -2   7     1156.67     1233.59      9.41 o
   2  -2   7       13.86        9.33      3.56 o
   3  -2   7       79.88       88.22      3.16 o
   4  -2   7      204.32      188.85      4.29 o
   5  -2   7       21.66        9.61      3.54 o
   6  -2   7        1.16        5.60      5.75 o
   7  -2   7       85.71       88.93      8.94 o
   8  -2   7        1.19       18.77     14.30 o
   9  -2   7        0.33        3.54     32.35 o
  -9  -1   7        8.15       -0.73      2.31 o
  -8  -1   7       11.40       17.00     20.23 o
  -7  -1   7        6.68        8.34     19.12 o
  -6  -1   7      184.39      205.97     15.48 o
  -5  -1   7      166.63      174.85     10.28 o
  -4  -1   7       28.72       35.67      4.73 o
  -3  -1   7     1299.39     1268.36     29.73 o
  -2  -1   7       74.96       82.97      2.51 o
  -1  -1   7     1432.79     1376.75     17.05 o
   0  -1   7      443.74      394.29      5.82 o
   1  -1   7        7.27        4.28      5.21 o
   2  -1   7      108.21      105.29      3.53 o
   3  -1   7      687.82      668.41      5.76 o
   4  -1   7      712.52      682.25      8.69 o
   5  -1   7        7.03        1.99      3.16 o
   6  -1   7      570.03      610.00     10.05 o
   7  -1   7      173.26      169.97      9.72 o
   8  -1   7        0.33        8.02     21.22 o
   9  -1   7        2.81        7.20     19.71 o
  -8   0   7       56.39       48.87     14.96 o
  -7   0   7      356.66      385.21     15.37 o
  -6   0   7       99.01      109.55     11.71 o
  -5   0   7      432.40      398.47     24.56 o
  -4   0   7      695.19      651.78     11.60 o
  -3   0   7      958.45     1006.24     18.25 o
  -2   0   7       53.86       49.86      3.88 o
  -1   0   7     3308.19     3074.99     34.85 o
   0   0   7     5080.17     5364.89     19.33 o
   1   0   7      252.57      236.19      7.36 o
   2   0   7     2369.19     2409.32     10.33 o
   3   0   7      409.70      383.49      6.06 o
   4   0   7      607.42      624.60      5.70 o
   5   0   7       60.01       61.37      4.87 o
   6   0   7       77.55       83.82      5.24 o
   7   0   7       22.25       20.82      6.19 o
   8   0   7       21.32       29.74      7.04 o
   9   0   7       38.63       42.71      8.77 o
  -7   1   7       17.74       15.07     19.85 o
  -6   1   7        2.35        6.38     12.31 o
  -5   1   7       54.33       61.14     13.20 o
  -4   1   7       37.71       39.67      8.37 o
  -3   1   7      523.50      514.21     10.22 o
  -2   1   7      831.63      782.41     13.94 o
  -1   1   7       51.16       49.33      5.15 o
   0   1   7        1.43        1.79      6.29 o
   1   1   7      603.30      603.13      6.52 o
   2   1   7      506.16      547.01     11.82 o
   3   1   7     1410.20     1495.66     62.81 o
   4   1   7      406.02      375.34      5.21 o
   5   1   7     1542.36     1508.22      9.66 o
   6   1   7       76.28       79.07      4.85 o
   7   1   7       96.07       87.16      6.32 o
   8   1   7       10.66        3.61      5.29 o
   9   1   7        4.25       16.23      7.26 o
  10   1   7        0.15       -0.48     15.64 o
  -7   2   7       13.05        4.87      9.18 o
  -6   2   7      222.19      229.55      9.28 o
  -5   2   7      106.32      107.89      7.70 o
  -4   2   7        2.84       -1.01      8.70 o
  -3   2   7      880.74      934.98     13.03 o
  -2   2   7     1352.44     1337.60     19.37 o
   0   2   7      181.39      156.52      6.32 o
   1   2   7     2997.26     3023.97     12.49 o
   2   2   7       51.24       44.38      3.92 o
   3   2   7      769.85      784.08      7.04 o
   4   2   7       37.71       35.57      4.36 o
   5   2   7        0.54        0.99      1.82 o
   6   2   7       12.39        6.37      4.34 o
   7   2   7       46.09       52.20     10.20 o
   8   2   7        1.64       10.61      7.41 o
   9   2   7       42.28       44.61     11.44 o
  10   2   7       30.89       27.31     18.01 o
  -8   3   7        0.03        9.10      8.21 o
  -7   3   7       14.00       20.29     15.40 o
  -6   3   7       13.69       10.05      8.31 o
  -5   3   7        1.31        5.96      7.15 o
  -4   3   7      148.28      128.60      6.91 o
  -3   3   7      235.61      214.48      6.97 o
  -2   3   7       59.62       61.15      4.92 o
  -1   3   7      628.96      569.38     11.16 o
   0   3   7       13.18       18.75      4.11 o
   1   3   7      979.56      987.58     11.48 o
   2   3   7     1263.61     1211.68      9.56 o
   3   3   7     1075.69     1044.38      4.71 o
   4   3   7      171.19      158.51      4.39 o
   5   3   7      373.94      371.89      5.09 o
   6   3   7     1306.87     1271.49     22.34 o
   7   3   7      125.15      131.43      8.61 o
   8   3   7       29.36       25.41      9.69 o
   9   3   7       71.57       79.59     10.36 o
  10   3   7       32.08       39.27     16.03 o
  -7   4   7       45.53       51.55     15.26 o
  -6   4   7        3.57        7.61     10.07 o
  -5   4   7      249.00      260.05      7.54 o
  -4   4   7       80.88       80.89      6.49 o
  -3   4   7       65.38       59.26      5.58 o
  -2   4   7      151.34      161.26      6.61 o
  -1   4   7      811.02      782.31     13.51 o
   0   4   7      497.88      453.33     13.59 o
   1   4   7      230.18      273.15      4.88 o
   2   4   7     1245.61     1274.77     10.82 o
   3   4   7      223.70      225.06      5.06 o
   4   4   7       28.50       41.41      7.94 o
   5   4   7       48.46       42.05      4.94 o
   6   4   7       73.59       76.54      7.46 o
   7   4   7       11.66       13.78      8.26 o
   8   4   7       31.44       42.15     10.77 o
   9   4   7       15.10       10.95     10.56 o
  10   4   7        0.18       -3.23     15.20 o
  -7   5   7        1.18        1.95      3.75 o
  -6   5   7        0.40        8.54     11.17 o
  -5   5   7        6.31        7.14      4.92 o
  -4   5   7        2.43        9.76      7.59 o
  -3   5   7        4.89        5.69      3.64 o
  -2   5   7        5.50       17.55      4.55 o
  -1   5   7       47.29       48.29      4.52 o
   0   5   7        3.01        1.55      3.20 o
   1   5   7        2.84       -1.19      1.19 o
   2   5   7       48.75       59.76      5.63 o
   3   5   7       94.38       80.38      4.83 o
   4   5   7      284.65      311.97      5.90 o
   5   5   7       83.19       89.63      6.11 o
   6   5   7      190.37      185.85      6.83 o
   7   5   7      220.05      248.88      9.81 o
   8   5   7       45.97       62.39     13.65 o
   9   5   7       20.66       15.35      9.47 o
  10   5   7        7.71       14.25     16.74 o
  -6   6   7       31.32       50.17     20.41 o
  -5   6   7        0.58       10.22     13.34 o
  -4   6   7       68.15       79.38      7.96 o
  -3   6   7      258.54      263.91      7.16 o
  -2   6   7       67.70       70.87      5.60 o
  -1   6   7        0.34       10.90      5.42 o
   0   6   7      157.05      169.83      6.78 o
   1   6   7      389.34      386.84     15.52 o
   2   6   7      142.02      131.42      8.45 o
   3   6   7        6.46        0.73      1.07 o
   4   6   7       97.14      104.30     13.62 o
   5   6   7       35.70       30.67      6.41 o
   6   6   7       23.92       16.56      5.49 o
   7   6   7        1.75        5.42      7.99 o
   8   6   7        6.98        1.46      6.66 o
   9   6   7       26.02       14.53      6.62 o
  10   6   7       10.65       12.45     16.06 o
  -5   7   7       25.84       37.34     15.57 o
  -4   7   7       37.59       32.10     11.57 o
  -3   7   7       59.29       47.86      9.80 o
  -2   7   7       14.68        3.05      5.13 o
  -1   7   7       21.92       26.22      7.33 o
   0   7   7        7.81        9.50     24.39 o
   1   7   7      201.51      218.36     10.81 o
   2   7   7      383.36      402.60      9.09 o
   3   7   7       24.02       28.45      9.07 o
   4   7   7      167.33      180.38     10.19 o
   5   7   7      191.49      199.80     11.28 o
   6   7   7       81.60       71.58      6.71 o
   7   7   7       22.92       17.73      8.12 o
   8   7   7       33.30       41.27      9.69 o
   9   7   7       15.50       18.49      9.42 o
  10   7   7        3.27       18.83     18.50 o
  -5   8   7        1.13       24.70     15.71 o
  -4   8   7       18.91       28.80     16.70 o
  -3   8   7       83.48       79.69     10.81 o
  -2   8   7       10.87       10.80     13.73 o
  -1   8   7        0.53       10.11     20.98 o
   0   8   7        3.41       -2.25      3.26 o
   1   8   7       31.71        5.39     48.05 o
   2   8   7      264.27      295.79     29.74 o
   3   8   7        8.50       10.61      9.01 o
   4   8   7       16.24        7.34      5.69 o
   5   8   7       20.94       12.28     70.45 o
   6   8   7       75.66       65.11     22.01 o
   7   8   7       16.06       11.84     60.06 o
   9   8   7        0.07        6.48      9.45 o
  -4   9   7        4.79        2.24    216.34 o
  -2   9   7       10.79       -1.67     10.09 o
   0   9   7       11.66        4.03     59.74 o
   1   9   7       57.65       70.46     13.70 o
   2   9   7       23.99       30.12      7.73 o
   3   9   7        1.10        2.80      5.53 o
   4   9   7        0.07        0.10      0.61 o
   5   9   7        6.05        5.97     18.71 o
   6   9   7       28.50       34.79     13.48 o
   7   9   7        4.02       -1.62      3.61 o
   9   9   7        4.62        0.32      1.22 o
  -1  10   7        4.58        2.15      5.42 o
   0  10   7        7.04        0.06      2.09 o
   1  10   7        0.85       10.22      9.82 o
   2  10   7       11.59        1.46     18.67 o
   3  10   7        0.09       11.33     12.85 o
   4  10   7        1.98       -3.18     31.75 o
   5  10   7        0.05       -1.69     16.97 o
   6  10   7       15.27       15.35     20.36 o
   7  10   7        0.29       14.73     19.01 o
   8  10   7        0.54        4.20    229.23 o
   9  10   7        0.04       -3.67     14.80 o
  -1  11   7        0.03        3.75      7.21 o
   0  11   7        3.97       20.77     17.20 o
   3  11   7        5.31        4.69      6.71 o
   4  11   7        9.92       13.96     14.48 o
   5  11   7        4.10        4.68     56.77 o
   6  11   7        0.06        6.72     16.77 o
   7  11   7        3.76        3.40     10.58 o
   8  11   7        4.76        1.71      8.07 o
   3  12   7        3.23        5.42      9.88 o
   5  12   7        0.41        5.35     17.58 o
   6  12   7        8.68       11.75     14.50 o
   7  12   7        5.40        3.05     42.45 o
  -1 -11   8        9.04       14.19     26.90 o
  -2 -10   8        9.85        0.50      1.20 o
   0 -10   8       20.78       13.10     22.42 o
   1 -10   8        4.71       -1.28      6.45 o
   2 -10   8        0.14        3.35      6.22 o
  -5  -9   8       15.10       10.94    196.45 o
  -1  -9   8       35.91       23.08     13.24 o
   0  -9   8        2.96       -3.20      5.77 o
   1  -9   8        5.80       -2.17     30.73 o
   2  -9   8        6.53       17.59     17.44 o
   3  -9   8        0.58       12.09     20.13 o
  -8  -8   8        0.04        5.61     10.04 o
  -7  -8   8        9.29       33.38     18.85 o
  -6  -8   8       23.30       12.39     19.13 o
  -4  -8   8       28.74       30.43     19.36 o
  -3  -8   8       35.67       44.47     22.49 o
  -2  -8   8       59.29       71.56     12.76 o
   0  -8   8       14.90       12.61      9.80 o
   1  -8   8        8.82        0.58      1.27 o
   2  -8   8        0.82       -0.03      3.91 o
   3  -8   8        4.51        6.77     10.83 o
   4  -8   8        2.42        5.06      7.20 o
  -8  -7   8        3.17       13.46      8.79 o
  -7  -7   8        0.33        9.73      7.97 o
  -6  -7   8        5.56       21.93     12.13 o
  -5  -7   8       29.72       17.05     10.37 o
  -4  -7   8        0.26        4.71      3.67 o
  -3  -7   8        2.44        5.73     10.26 o
  -2  -7   8        0.76        1.18     15.86 o
  -1  -7   8       29.86       31.24      8.59 o
   0  -7   8       18.55       17.13      9.39 o
   1  -7   8       14.03        4.26      6.86 o
   2  -7   8       10.95        8.38      8.83 o
   3  -7   8       16.45       20.80     14.50 o
   4  -7   8        0.66        6.36     15.99 o
   5  -7   8        6.55       15.64     19.32 o
  -8  -6   8       41.67       80.74     12.46 o
  -7  -6   8       38.26       48.80     14.06 o
  -6  -6   8        8.68       25.49     10.89 o
  -5  -6   8       15.34       30.84      8.86 o
  -4  -6   8       58.87       79.21     10.21 o
  -3  -6   8      101.55       77.16     30.67 o
  -2  -6   8       25.76       37.63     21.19 o
  -1  -6   8       87.00       97.81      8.72 o
   0  -6   8      382.00      348.61     11.12 o
   1  -6   8       13.58       17.04     11.67 o
   2  -6   8       93.11      103.48      8.42 o
   3  -6   8        6.03       -1.38     26.99 o
   4  -6   8       11.86       20.99     14.11 o
   5  -6   8       21.71       22.47     13.82 o
  -8  -5   8       68.12       88.03     12.42 o
  -7  -5   8       74.95       71.42     15.55 o
  -6  -5   8       24.42       25.80     11.02 o
  -5  -5   8      137.32      138.56      8.78 o
  -4  -5   8       20.23       24.45      6.51 o
  -3  -5   8       91.91      100.07     13.57 o
  -2  -5   8      102.02       80.42      8.46 o
  -1  -5   8      364.08      402.02      7.12 o
   0  -5   8      172.16      183.79      7.03 o
   1  -5   8       38.91       28.94      8.38 o
   2  -5   8       56.26       57.00      8.38 o
   3  -5   8       13.90        6.78      8.10 o
   4  -5   8       92.51       96.05     11.30 o
   5  -5   8        1.25        4.96     15.94 o
   6  -5   8       53.69       42.75     22.30 o
   7  -5   8       10.31        7.09     93.19 o
  -9  -4   8        0.64        4.31      6.87 o
  -8  -4   8        9.54       19.84     13.56 o
  -7  -4   8       97.26      127.56     11.55 o
  -6  -4   8       35.93       32.82      7.84 o
  -5  -4   8       20.25       22.61     11.58 o
  -4  -4   8      210.63      158.23     27.81 o
  -3  -4   8      636.68      645.70     10.43 o
  -2  -4   8      601.59      607.87     10.47 o
  -1  -4   8        3.05       10.05      4.75 o
   0  -4   8     1078.50     1070.60     11.78 o
   1  -4   8     1726.55     1707.71     23.88 o
   2  -4   8        7.95       11.33      8.00 o
   3  -4   8      367.26      370.85      7.46 o
   4  -4   8       11.79        9.18     12.49 o
   5  -4   8       31.85       17.25      7.38 o
   7  -4   8       31.71       22.60     29.79 o
   8  -4   8        1.86       20.28     20.52 o
  -9  -3   8        3.38        5.58   6684.94 o
  -8  -3   8       23.35       22.46     16.25 o
  -7  -3   8      164.51      155.44     13.06 o
  -6  -3   8      127.35      127.66     13.15 o
  -5  -3   8        0.99        4.49      9.59 o
  -4  -3   8      342.92      359.17      7.40 o
  -3  -3   8      543.07      515.90      6.92 o
  -2  -3   8      114.03       99.96      6.11 o
  -1  -3   8      264.57      279.06      7.05 o
   0  -3   8       68.60       67.36      5.09 o
   1  -3   8       34.14       43.51      3.25 o
   2  -3   8      123.08      113.10      5.07 o
   3  -3   8       43.95       54.59      4.67 o
   4  -3   8        4.81        5.47     15.48 o
   5  -3   8       41.79       50.04      8.14 o
   6  -3   8       55.28       69.05     15.25 o
   7  -3   8        1.30       18.38     13.12 o
   8  -3   8        8.28       29.95     14.94 o
  -9  -2   8        0.76       13.97     13.31 o
  -8  -2   8       44.05       56.60     19.85 o
  -7  -2   8        7.99        5.32      8.46 o
  -6  -2   8      113.50      108.69     12.21 o
  -5  -2   8       82.35       81.21     10.46 o
  -4  -2   8       42.35       33.88      5.36 o
  -3  -2   8      179.53      179.93      4.18 o
  -2  -2   8      395.35      385.98      8.88 o
  -1  -2   8      145.67      124.03      5.60 o
   0  -2   8        6.02        8.63      4.56 o
   1  -2   8     2383.04     2271.99     13.65 o
   2  -2   8     1058.77      986.37      9.24 o
   3  -2   8       49.69       55.89      3.32 o
   4  -2   8      376.76      400.81      6.61 o
   5  -2   8        3.13        0.00      1.84 o
   6  -2   8       10.43       -0.06      0.88 o
   7  -2   8        6.06       18.97     10.39 o
   8  -2   8        0.55        2.01     10.90 o
   9  -2   8        4.56        8.48     14.38 o
  -9  -1   8       14.51        6.57     51.09 o
  -8  -1   8       33.44       24.83     14.49 o
  -7  -1   8        2.87       11.10     14.43 o
  -6  -1   8      191.41      182.45     17.93 o
  -5  -1   8      727.12      700.12     17.74 o
  -4  -1   8       85.04       80.32      5.57 o
  -3  -1   8     1406.37     1348.81     22.65 o
  -2  -1   8      504.54      495.00      5.28 o
  -1  -1   8      412.06      419.13      5.12 o
   0  -1   8      457.25      477.25      6.77 o
   1  -1   8      304.47      309.69      6.25 o
   2  -1   8       36.24       42.00      6.43 o
   3  -1   8       82.91       73.25      3.31 o
   4  -1   8      582.19      563.16      6.30 o
   5  -1   8      110.38      105.32      9.28 o
   6  -1   8      405.64      397.12     16.66 o
   7  -1   8      248.24      227.74     13.97 o
   8  -1   8       11.34        7.07     14.16 o
   9  -1   8        8.38       12.76     14.78 o
  -8   0   8       17.64       20.18     11.79 o
  -7   0   8       86.27       94.39     15.14 o
  -6   0   8        5.49        4.60      7.81 o
  -5   0   8      154.35      156.36     10.06 o
  -4   0   8       14.00       11.32      9.87 o
  -3   0   8      201.82      187.26     12.05 o
  -2   0   8       16.44        6.61      7.58 o
  -1   0   8       20.62       16.38      3.71 o
   0   0   8      712.46      668.70      8.98 o
   1   0   8     1593.63     1792.55     15.98 o
   2   0   8      460.18      366.46      7.32 o
   3   0   8     1718.21     1831.75     22.17 o
   4   0   8        1.53       -0.94      1.94 o
   5   0   8        5.12        2.58      3.41 o
   6   0   8       75.98       76.54      5.50 o
   7   0   8      148.91      169.74      6.88 o
   8   0   8        8.61       16.01      9.74 o
   9   0   8       16.23       27.30     11.22 o
  10   0   8        4.73       14.10     19.05 o
  -8   1   8       46.24       28.39     17.49 o
  -7   1   8      135.68      149.38     14.99 o
  -6   1   8       90.77      106.33      8.73 o
  -5   1   8      153.39      163.35     15.18 o
  -4   1   8      700.44      693.87     12.63 o
  -3   1   8     1256.41     1169.56     12.86 o
  -2   1   8      503.54      469.62     14.34 o
  -1   1   8     1512.54     1537.96     11.49 o
   0   1   8      252.36      233.90      7.37 o
   1   1   8      212.26      201.35      5.15 o
   2   1   8       38.91       51.44      5.52 o
   3   1   8       31.95       34.05      7.59 o
   4   1   8       56.76       63.43      3.67 o
   5   1   8      181.29      189.37      5.99 o
   6   1   8       52.84       55.07      5.25 o
   7   1   8      175.56      200.77      6.23 o
   8   1   8       88.31      104.64      8.01 o
   9   1   8        0.69       -0.13      0.91 o
  10   1   8        2.71       13.18     12.79 o
  -6   2   8       32.09       44.91      8.59 o
  -5   2   8       40.01       49.57      8.41 o
  -4   2   8      379.75      375.68     10.29 o
  -3   2   8      745.54      723.25      8.92 o
  -2   2   8      307.16      294.34     13.69 o
  -1   2   8       46.95       35.97      5.37 o
   0   2   8      412.02      338.12      8.42 o
   1   2   8     4825.72     4571.51     21.53 o
   2   2   8      954.16      983.61      7.86 o
   3   2   8     1625.55     1602.86      9.72 o
   4   2   8     2409.43     2394.75     13.57 o
   5   2   8      154.55      155.77      4.10 o
   6   2   8       42.08       34.59      5.24 o
   7   2   8       90.30       90.42      7.17 o
   8   2   8       86.82      100.42     10.69 o
   9   2   8        0.07        2.12      7.84 o
  10   2   8       12.68       20.99     13.01 o
  -7   3   8        6.72       -1.61      2.76 o
  -6   3   8       70.32       76.58      9.98 o
  -5   3   8       71.94       65.13      8.29 o
  -4   3   8       50.62       54.09      7.64 o
  -3   3   8     1707.83     1609.74     15.47 o
  -2   3   8      413.06      384.83      9.31 o
  -1   3   8      248.11      264.28     10.05 o
   0   3   8      241.18      195.01      5.92 o
   1   3   8       51.70       63.52      5.09 o
   2   3   8       57.18       58.32      3.33 o
   3   3   8       23.36       21.95      2.69 o
   4   3   8      209.76      244.48      7.01 o
   5   3   8      229.33      210.98      7.06 o
   6   3   8      135.01      135.93      8.73 o
   7   3   8       35.62       22.30      7.25 o
   8   3   8       11.01        2.27      3.99 o
   9   3   8       54.98       59.21     11.23 o
  10   3   8        4.82       11.16     15.51 o
  -7   4   8        1.54       17.91     12.69 o
  -6   4   8        1.50       11.40      6.49 o
  -5   4   8       38.25       59.91      8.61 o
  -4   4   8       34.36       33.75      6.85 o
  -3   4   8       42.30       43.82      6.88 o
  -2   4   8       79.76       91.65      7.62 o
  -1   4   8       10.81       13.08      7.30 o
   0   4   8        7.26       11.56      5.69 o
   1   4   8      217.70      214.60      5.15 o
   2   4   8     1672.67     1695.48     10.15 o
   3   4   8      446.13      434.84      5.90 o
   4   4   8      102.79      116.97      6.04 o
   5   4   8      525.85      539.75     10.18 o
   6   4   8      205.50      195.87      8.27 o
   7   4   8        5.22        4.88      4.27 o
   8   4   8       14.49       12.53     10.74 o
   9   4   8       47.18       67.63      9.14 o
  10   4   8        3.50        9.38     23.14 o
  -6   5   8       36.13       48.24     18.28 o
  -5   5   8       73.93       96.82      8.91 o
  -4   5   8       23.52       27.54      6.34 o
  -3   5   8       54.42       51.25      5.05 o
  -2   5   8      103.72      121.36      5.39 o
  -1   5   8      244.52      260.27     10.91 o
   0   5   8        6.45       17.26      4.70 o
   1   5   8      134.02      133.22      4.59 o
   2   5   8      258.13      267.79      5.66 o
   3   5   8        7.49        4.27      3.64 o
   4   5   8       13.94       18.68      6.43 o
   5   5   8       52.88       43.69      9.04 o
   6   5   8       25.68       18.82      7.23 o
   7   5   8       83.90       82.83      9.17 o
   8   5   8       48.64       52.76     10.15 o
   9   5   8        2.06       12.82      8.85 o
  10   5   8        6.85       12.63     25.89 o
  -6   6   8        0.96       27.88     14.36 o
  -5   6   8       37.27       35.87     11.50 o
  -4   6   8        1.27        5.86      5.47 o
  -3   6   8        4.02       12.37      8.07 o
  -2   6   8       22.77       22.38      5.03 o
  -1   6   8       37.85       52.52      7.54 o
   0   6   8       73.73       74.02      5.76 o
   1   6   8      143.91      129.44      9.67 o
   2   6   8       29.43       25.15      7.50 o
   3   6   8      911.22     1016.67     13.38 o
   4   6   8      229.26      213.29     10.15 o
   5   6   8       21.52       25.08      5.87 o
   6   6   8      201.82      148.87     11.71 o
   7   6   8       73.21       68.72     16.56 o
   8   6   8       38.80       42.18      8.38 o
   9   6   8        3.28        0.36      2.45 o
  10   6   8       11.33       18.47     13.29 o
  -5   7   8        4.71       20.17     15.89 o
  -4   7   8        0.38       11.36      9.10 o
  -3   7   8       25.75       10.69     12.96 o
  -2   7   8       22.65       18.62      5.33 o
  -1   7   8      114.71      115.57      8.59 o
   0   7   8       89.61       84.64      7.15 o
   1   7   8        2.07       -3.30      7.16 o
   2   7   8      106.72       99.43      9.07 o
   3   7   8       95.51       86.71     10.84 o
   4   7   8        5.00        6.36      9.11 o
   5   7   8       15.06       16.13     11.02 o
   6   7   8        6.91       -0.57     11.72 o
   7   7   8        8.60        9.06      6.15 o
   8   7   8        4.16        7.74      8.20 o
   9   7   8        3.72       10.68     11.52 o
  10   7   8        1.30        7.81     41.88 o
  -3   8   8       22.84       19.75     10.51 o
  -2   8   8        1.78        5.54     12.71 o
  -1   8   8       24.31       15.10     17.00 o
   2   8   8       23.17        5.41     20.37 o
   3   8   8       22.09       21.90      8.52 o
   4   8   8       21.45       29.07     12.37 o
   5   8   8       82.68       89.35     10.81 o
   6   8   8       60.51       50.97     14.02 o
   7   8   8       10.10       11.66     12.92 o
   8   8   8       29.80       27.41     19.26 o
  10   8   8        0.10       10.07     20.03 o
  -3   9   8        6.34        8.58     50.40 o
  -2   9   8       50.59       14.31     13.21 o
  -1   9   8       59.72       30.28     18.39 o
   0   9   8        9.42       -3.58      7.23 o
   1   9   8       56.09       60.74     13.36 o
   2   9   8       68.49       73.92     22.03 o
   3   9   8       21.49       23.44     12.72 o
   4   9   8        1.06       -2.46     19.54 o
   5   9   8        1.76        3.93     11.04 o
   6   9   8        4.19        4.65     14.27 o
   7   9   8        6.19        7.76      9.79 o
   8   9   8        7.77       14.08     24.38 o
  -2  10   8        1.05       -1.83      3.93 o
  -1  10   8        7.24        7.10     19.94 o
   0  10   8       86.10      101.89     14.56 o
   1  10   8       17.97       31.05     15.81 o
   2  10   8        7.80       12.42     19.95 o
   3  10   8       18.12       13.95     17.14 o
   5  10   8       12.63        0.17      5.02 o
   6  10   8       19.80       29.16     14.14 o
   7  10   8        2.22       -0.79     10.40 o
   8  10   8        4.07        3.90      6.67 o
   9  10   8        2.61        4.38     14.66 o
  -1  11   8       24.03       19.50     27.34 o
   0  11   8        0.55       11.58     18.51 o
   1  11   8       47.45        3.08     17.57 o
   3  11   8        1.17        4.78     10.74 o
   5  11   8        6.82       12.65     11.54 o
   6  11   8        0.47       11.79     20.27 o
   7  11   8        2.75       13.98     10.90 o
   8  11   8        0.28       11.75     47.74 o
   2  12   8        0.16        9.45     19.50 o
   3  12   8        0.00       14.48     21.45 o
   4  12   8        0.41       -1.95     27.50 o
   5  12   8        3.05       13.00     10.56 o
   6  12   8        0.51       16.38     16.55 o
  -1 -10   9       14.19       -0.76      3.00 o
   1 -10   9        4.18        9.75     18.33 o
   0  -9   9       14.77       -2.92      4.47 o
   1  -9   9        9.67       11.25     15.89 o
   2  -9   9        1.32       15.17     15.78 o
   3  -9   9        3.65        6.88     11.45 o
  -7  -8   9        0.36        0.18      1.65 o
  -5  -8   9        6.99        5.59      6.15 o
  -3  -8   9       27.59       39.97     17.37 o
  -2  -8   9       35.31       10.79     15.91 o
  -1  -8   9       19.31       15.83     15.12 o
   0  -8   9       54.92       56.69     13.98 o
   1  -8   9       24.83        2.33     10.82 o
   2  -8   9        0.04        5.73     21.19 o
   3  -8   9       10.99       17.19     16.67 o
   4  -8   9        5.96        6.54     18.50 o
  -8  -7   9        0.15       11.95     13.75 o
  -7  -7   9       13.65       43.75     17.04 o
  -6  -7   9       54.75       70.30     13.00 o
  -5  -7   9        6.94        8.19      7.91 o
  -4  -7   9       45.12       84.52     23.97 o
  -3  -7   9       61.92       75.92     14.21 o
  -2  -7   9       91.00       83.65     14.40 o
  -1  -7   9       47.60       34.62     12.18 o
   0  -7   9       12.91        1.28      3.17 o
   1  -7   9       65.43       52.49     12.17 o
   2  -7   9       88.37       69.35     13.47 o
   3  -7   9        5.49        1.73     17.18 o
   4  -7   9        8.63       -0.93      4.22 o
  -8  -6   9        0.20       22.46     10.50 o
  -7  -6   9       18.05       53.38     27.61 o
  -6  -6   9        0.88       12.95      9.58 o
  -5  -6   9        0.19       10.32     15.08 o
  -4  -6   9        1.66        3.41     68.68 o
  -3  -6   9        0.37       21.78     11.57 o
  -2  -6   9       44.20       44.80     22.56 o
  -1  -6   9       65.37       81.64     13.94 o
   0  -6   9       86.50       99.50      9.22 o
   1  -6   9      300.28      325.52     10.99 o
   2  -6   9       90.87       94.92     10.36 o
   3  -6   9       26.81       34.78     17.54 o
   4  -6   9       41.80       55.01     14.35 o
  -8  -5   9        4.76       15.16     11.77 o
  -7  -5   9        0.85        6.19     12.42 o
  -6  -5   9       27.25       32.92     13.47 o
  -5  -5   9       79.01       88.92      9.09 o
  -4  -5   9       23.67       -0.90      4.11 o
  -3  -5   9        1.12       27.31      9.94 o
  -2  -5   9       29.74       34.53      6.89 o
  -1  -5   9       31.40       28.53      5.24 o
   0  -5   9       34.62       39.15      6.60 o
   1  -5   9       51.27       50.90      7.27 o
   2  -5   9      161.64      130.53      8.22 o
   3  -5   9       83.24       68.11      8.05 o
   4  -5   9       21.15        5.99      8.92 o
   5  -5   9       19.86        0.20      0.34 o
  -8  -4   9       35.60       47.08     20.04 o
  -7  -4   9        1.68       27.54     10.17 o
  -6  -4   9       82.64      105.33     13.41 o
  -5  -4   9       27.92       22.68     11.14 o
  -4  -4   9       15.26       12.03      9.14 o
  -3  -4   9        2.51        0.20      3.32 o
  -2  -4   9       72.77       67.83      7.35 o
  -1  -4   9        1.79        0.97      7.51 o
   0  -4   9      142.37      140.69      5.82 o
   1  -4   9      253.20      268.02      7.65 o
   2  -4   9        9.35        8.63      7.74 o
   3  -4   9       41.26       42.02      7.18 o
   4  -4   9       14.65        3.53      5.17 o
   5  -4   9        0.19        6.24     20.52 o
   7  -4   9        8.95       17.93     17.78 o
   8  -4   9        3.32       19.14     15.23 o
  -8  -3   9       10.90       45.34     15.45 o
  -7  -3   9       84.45       67.83     17.38 o
  -6  -3   9      198.74      202.68     12.01 o
  -5  -3   9        2.86        4.60      7.04 o
  -4  -3   9      692.88      590.93    121.51 o
  -3  -3   9     1002.56     1011.83     17.53 o
  -2  -3   9       50.68       53.09      5.30 o
  -1  -3   9      458.91      477.67      7.42 o
   0  -3   9      126.21      113.67      5.50 o
   1  -3   9      238.59      207.57      4.61 o
   2  -3   9       67.23       55.38      4.60 o
   3  -3   9        2.18        8.08      7.52 o
   4  -3   9        7.09        1.28      3.28 o
   5  -3   9        0.42        0.94      2.39 o
   6  -3   9       33.83       26.10     12.48 o
   7  -3   9        4.00       25.86     12.98 o
   8  -3   9       25.96       75.75     16.91 o
  -8  -2   9       38.46       46.58     22.54 o
  -7  -2   9      160.82      152.47     14.87 o
  -5  -2   9       63.92       68.65      8.90 o
  -4  -2   9        3.59        8.32      4.97 o
  -3  -2   9      383.71      330.77     56.46 o
  -2  -2   9      152.42      140.70      7.73 o
  -1  -2   9     1051.60     1036.33     10.65 o
   0  -2   9       69.96       73.43      4.89 o
   1  -2   9      710.97      694.24     11.03 o
   2  -2   9      522.79      512.01      6.63 o
   3  -2   9       29.82       29.05      4.09 o
   4  -2   9     1018.49      970.75     24.45 o
   5  -2   9      215.73      210.96     10.61 o
   6  -2   9       20.10       25.68     12.59 o
   7  -2   9        4.71       41.30     11.32 o
   8  -2   9       45.93       46.21     14.31 o
   9  -2   9       25.12       26.83     18.25 o
  -8  -1   9        1.87        8.38     24.39 o
  -7  -1   9       14.63       20.89     11.82 o
  -6  -1   9      162.65      178.18     11.37 o
  -5  -1   9      119.85      129.18     10.38 o
  -4  -1   9      396.70      396.26     12.57 o
  -3  -1   9     1216.96      984.57    127.44 o
  -2  -1   9     1116.11     1034.95      9.11 o
  -1  -1   9        6.92        2.25      2.58 o
   0  -1   9      198.81      164.61      9.83 o
   1  -1   9      856.17      893.44     23.96 o
   2  -1   9      459.24      461.06      8.56 o
   3  -1   9       99.57      123.55      6.05 o
   4  -1   9      358.33      347.33      4.51 o
   5  -1   9      545.08      563.06     22.73 o
   6  -1   9       87.93       85.82      9.41 o
   7  -1   9       17.88        0.12      6.25 o
   8  -1   9        1.07        1.02      3.11 o
   9  -1   9        0.02       16.11     13.63 o
  -8   0   9       24.73       16.60     13.17 o
  -7   0   9       15.72       19.25     11.26 o
  -6   0   9      201.71      175.95     13.72 o
  -5   0   9       34.57       24.82      9.53 o
  -4   0   9        9.25       12.77      7.24 o
  -3   0   9      298.76      295.56     14.77 o
  -2   0   9      351.81      366.16     11.78 o
  -1   0   9        1.97        1.28      2.29 o
   0   0   9      311.91      279.44      7.89 o
   1   0   9      212.41      204.90      6.42 o
   2   0   9      696.49      663.77     10.88 o
   3   0   9      747.20      767.01     11.47 o
   4   0   9        3.99       -0.73      3.24 o
   5   0   9      190.60      170.95      6.89 o
   6   0   9       28.80       19.67      6.17 o
   7   0   9       16.16       15.70      7.65 o
   8   0   9        8.03       12.74     12.34 o
   9   0   9       13.33       31.99     12.70 o
  -8   1   9        7.71       11.84     14.25 o
  -6   1   9        2.82        4.51      3.54 o
  -5   1   9      102.42      116.56     13.71 o
  -4   1   9      237.28      234.62     10.64 o
  -3   1   9      713.39      649.75     17.41 o
  -2   1   9     1158.40      987.51     71.75 o
  -1   1   9     1535.83     1527.23     12.28 o
   0   1   9       31.95       32.94      6.97 o
   1   1   9      551.36      513.62     10.54 o
   2   1   9     1288.84     1249.27     13.90 o
   3   1   9      787.21      775.40     13.87 o
   4   1   9       13.56       14.34      4.42 o
   5   1   9      348.75      312.96      7.68 o
   6   1   9      549.75      527.57     10.62 o
   7   1   9       12.58       15.26      6.62 o
   8   1   9      162.92      155.48     11.15 o
   9   1   9       36.80       51.40     11.97 o
  10   1   9        1.44        6.98     73.38 o
  -8   2   9       37.77        3.08     15.33 o
  -7   2   9       46.01       36.56     17.57 o
  -6   2   9       41.77       61.24      9.14 o
  -5   2   9      231.07      216.52     13.64 o
  -4   2   9       10.59        7.70      6.27 o
  -3   2   9      363.04      374.99     16.11 o
  -2   2   9        7.82        1.42      6.10 o
  -1   2   9       49.74       43.09      5.46 o
   0   2   9       10.83        4.34     10.73 o
   1   2   9      172.36      180.44      8.80 o
   2   2   9      173.77      188.82      7.57 o
   3   2   9      175.21      158.29      5.64 o
   4   2   9      215.34      204.32      5.27 o
   5   2   9       37.07       22.20      4.68 o
   6   2   9        2.25        0.87      5.15 o
   7   2   9       70.66       58.54      8.17 o
   8   2   9       74.66       92.25     10.66 o
   9   2   9       45.91       62.12     12.39 o
  10   2   9        0.31        8.70     14.86 o
  -7   3   9        0.37       -3.18      9.60 o
  -6   3   9       12.70       18.76      8.23 o
  -5   3   9        5.25       13.09      5.79 o
  -4   3   9       79.47       82.83      7.99 o
  -3   3   9      325.10      348.90     14.06 o
  -2   3   9      111.23      100.88      8.43 o
  -1   3   9      494.38      492.28     12.62 o
   0   3   9      996.75      948.21      9.72 o
   1   3   9      723.98      694.49      8.60 o
   2   3   9      388.50      373.96      4.84 o
   3   3   9      438.78      418.72      6.14 o
   4   3   9      383.80      413.59      7.28 o
   5   3   9      118.61      137.92      6.57 o
   6   3   9       57.03       52.21      7.83 o
   7   3   9      136.55      159.92      7.98 o
   8   3   9        5.65       16.64     15.96 o
   9   3   9       20.41       21.01      9.93 o
  10   3   9        1.30        1.58      3.96 o
  -7   4   9       24.48       12.34      7.34 o
  -6   4   9       34.65       32.83      9.39 o
  -5   4   9        0.04       12.74      5.13 o
  -4   4   9       46.82       49.91      9.25 o
  -3   4   9      184.51      208.45      7.80 o
  -2   4   9       27.36       29.25      6.22 o
  -1   4   9       37.07       51.22     10.21 o
   0   4   9      394.96      366.84     10.60 o
   1   4   9      321.71      329.00      7.44 o
   2   4   9        3.18        1.23      3.58 o
   3   4   9      129.93      130.92      4.92 o
   4   4   9      116.79      127.08      6.41 o
   5   4   9      293.79      292.51     11.28 o
   6   4   9       67.72       77.29     10.57 o
   7   4   9       75.37       69.15      8.38 o
   8   4   9       39.77       48.54      9.54 o
   9   4   9       63.98       83.14     11.09 o
  10   4   9        2.59       13.72     10.43 o
  -6   5   9        0.38        3.80      9.02 o
  -5   5   9        1.47       18.86      6.21 o
  -4   5   9        1.76        9.72      5.34 o
  -3   5   9        0.39        1.16      5.00 o
  -2   5   9      273.77      286.80     12.65 o
  -1   5   9      368.47      336.97      9.56 o
   0   5   9       35.92       44.54      7.25 o
   1   5   9      574.53      588.75     26.51 o
   2   5   9      359.35      378.39      8.32 o
   3   5   9        0.89        8.46      4.32 o
   4   5   9       40.89       41.58      6.55 o
   5   5   9      503.07      538.72     11.41 o
   6   5   9      388.31      407.60     14.93 o
   7   5   9       14.24       24.73      7.66 o
   8   5   9       62.73       76.03      9.74 o
   9   5   9       30.11       22.39     10.52 o
  10   5   9        0.06        0.62      3.13 o
  -5   6   9        1.63        0.89      1.91 o
  -4   6   9        0.09       12.98      8.39 o
  -3   6   9       13.81       19.74      6.50 o
  -2   6   9        7.08       15.77      6.03 o
  -1   6   9        3.97        5.90      6.25 o
   0   6   9        8.32       16.59      6.46 o
   1   6   9        3.82       22.84      8.81 o
   2   6   9       10.05       10.91      7.17 o
   3   6   9      327.55      381.92     10.29 o
   4   6   9        6.33       11.20      7.56 o
   5   6   9       10.01       16.14     10.42 o
   6   6   9        0.37        4.35      9.57 o
   7   6   9        1.72       -0.16      0.50 o
   8   6   9        3.11        4.86      7.84 o
   9   6   9        1.67       10.26      9.20 o
  10   6   9        3.29        7.20     13.28 o
  -5   7   9       15.96       36.97     15.88 o
  -4   7   9        8.93       15.69     11.15 o
  -3   7   9        2.03        0.78      9.57 o
  -2   7   9       24.48       28.69      6.69 o
  -1   7   9       37.90       40.19      7.11 o
   0   7   9        1.51        0.48      2.88 o
   1   7   9       26.15       21.67      9.10 o
   2   7   9        1.05       -2.79      5.98 o
   3   7   9      319.41      331.89      8.91 o
   4   7   9      122.46      127.00     15.92 o
   5   7   9        7.45        8.28      7.40 o
   6   7   9       77.08       61.37      8.31 o
   7   7   9       54.73       47.65      9.35 o
   8   7   9        0.02       14.16     14.66 o
   9   7   9       12.79       11.55      9.94 o
  10   7   9        5.60        1.98      6.54 o
  -4   8   9       61.84       49.72     11.75 o
  -3   8   9       84.03       85.14     11.62 o
  -1   8   9       56.73       68.76     12.75 o
   0   8   9       36.05       26.76     15.11 o
   1   8   9        7.52        3.43      9.11 o
   2   8   9        1.94        0.15      0.36 o
   3   8   9       14.98       15.22      6.61 o
   5   8   9        1.47        1.67      3.51 o
   6   8   9        6.98        9.76     11.95 o
   7   8   9       38.45       29.74     21.05 o
   8   8   9       13.27       16.01     22.18 o
   9   8   9        0.16       -2.09     13.37 o
  -3   9   9        9.10        6.15     33.46 o
  -2   9   9      102.11       81.89     18.15 o
   1   9   9        6.52       -1.17      7.54 o
   3   9   9       51.57       48.49     13.99 o
   4   9   9        5.90        7.99     19.36 o
   5   9   9        8.59        1.36     31.01 o
   6   9   9        1.43        7.87     28.18 o
   7   9   9       21.42        9.76     15.11 o
   8   9   9       22.70       18.44     30.38 o
  -1  10   9       20.50       13.74    109.40 o
   0  10   9       29.06       18.83     29.00 o
   1  10   9       10.46       10.78      9.29 o
   2  10   9       14.89        1.58      9.31 o
   4  10   9        1.22        0.43      3.99 o
   5  10   9        0.07        2.30      7.29 o
   6  10   9       10.49        2.03      2.87 o
   7  10   9        5.53       11.60     13.16 o
   0  11   9        0.24        2.99      5.75 o
   1  11   9        0.83        7.81      9.76 o
   4  11   9        0.07        1.92     42.46 o
   5  11   9        2.67       14.16     11.98 o
   6  11   9        5.28        0.09      9.94 o
   7  11   9        0.00        0.71      6.25 o
   2  12   9        0.67       -1.89      6.63 o
   3  12   9        4.50        7.19     34.33 o
   4  12   9        3.68        5.11     29.39 o
   5  12   9        0.17       -3.85     11.67 o
   6  12   9        2.04       19.84     16.16 o
  -6  -9  10        3.31       -2.95     68.00 o
  -1  -9  10        8.84        7.04     32.14 o
   2  -9  10       12.17       11.75     14.77 o
  -7  -8  10        2.96       -0.77      2.80 o
  -6  -8  10        5.11       27.84     16.81 o
  -5  -8  10        2.54        1.11      8.39 o
  -4  -8  10       29.34       51.40     17.65 o
  -3  -8  10       73.90       61.68     19.31 o
   2  -8  10        6.77       -2.46     13.14 o
   3  -8  10        0.29        0.11      0.38 o
  -7  -7  10        0.57       21.57     15.24 o
  -6  -7  10       12.81       28.28     13.24 o
  -5  -7  10        3.71       23.23      8.67 o
  -4  -7  10       16.88       57.11     10.04 o
  -3  -7  10       24.53       41.66     15.09 o
  -2  -7  10        6.65       22.68     16.19 o
  -1  -7  10       65.39       88.44     16.11 o
   0  -7  10       14.71       12.21     12.19 o
   1  -7  10       49.81       35.70     12.97 o
   2  -7  10        3.80       -0.56      3.34 o
   3  -7  10       28.28       18.97     14.44 o
  -8  -6  10        0.04       34.35     11.01 o
  -7  -6  10       16.98       57.96     27.73 o
  -6  -6  10       10.84        5.73      7.17 o
  -5  -6  10        2.15        9.36      6.10 o
  -4  -6  10        4.22       10.44     12.70 o
  -3  -6  10       42.84       39.39     12.42 o
  -2  -6  10       45.60       65.31     26.65 o
  -1  -6  10       24.49       30.63     14.84 o
   0  -6  10       42.66       43.72      9.28 o
   1  -6  10       28.15       26.43      8.42 o
   3  -6  10       11.15       10.70     26.46 o
  -8  -5  10        2.47       18.57     10.98 o
  -7  -5  10        0.37       20.66     12.69 o
  -6  -5  10        0.06        9.35     11.00 o
  -5  -5  10        9.54       21.01      7.68 o
  -4  -5  10       28.59       32.63      9.31 o
  -3  -5  10       13.41       23.24      9.46 o
  -2  -5  10      430.08      447.99     12.46 o
  -1  -5  10       48.59       38.97      6.06 o
   0  -5  10        9.37        9.73     14.83 o
   1  -5  10        5.76       16.75      6.66 o
   2  -5  10       78.75       74.25      7.30 o
   3  -5  10       16.09        2.32     10.86 o
   4  -5  10       30.92       15.18     15.93 o
   6  -5  10       20.08       18.37     24.81 o
   7  -5  10        1.53       11.37     13.95 o
  -8  -4  10       87.49       98.48     22.01 o
  -7  -4  10        0.36       27.45     13.27 o
  -6  -4  10      254.74      269.54     25.41 o
  -5  -4  10      178.03      184.04     11.32 o
  -4  -4  10        9.45        5.19      8.84 o
  -3  -4  10        6.31       10.92      4.91 o
  -2  -4  10      292.45      308.94      7.03 o
  -1  -4  10      200.03      171.36      5.86 o
   0  -4  10       12.27       18.16      4.86 o
   1  -4  10      112.37      118.87      5.99 o
   2  -4  10       44.00       52.29      5.85 o
   3  -4  10       24.16       35.06      6.08 o
   4  -4  10        1.61        0.04      0.12 o
   5  -4  10        9.79        0.29      1.49 o
   6  -4  10        0.15       -0.54      3.29 o
   7  -4  10        0.28       20.25     12.86 o
  -8  -3  10       15.97       27.68     15.59 o
  -7  -3  10       24.15        6.64     12.57 o
  -6  -3  10        3.16        3.21      9.87 o
  -5  -3  10       80.03       77.26     10.39 o
  -4  -3  10        8.29        6.85      6.16 o
  -3  -3  10      108.26      115.73      7.29 o
  -2  -3  10      100.16      112.97      8.72 o
  -1  -3  10      311.86      322.77      6.59 o
   0  -3  10        3.52        5.01      4.47 o
   1  -3  10        1.54       10.78      3.78 o
   2  -3  10      231.23      232.51      5.44 o
   3  -3  10      488.45      429.71      9.78 o
   4  -3  10      150.34      138.53     10.54 o
   5  -3  10       12.64        2.29     15.03 o
   6  -3  10       65.70       68.88     14.91 o
   7  -3  10       15.97       40.22     14.05 o
   8  -3  10        1.49       -1.82     11.40 o
  -8  -2  10       61.50       78.71     19.69 o
  -7  -2  10       56.11       61.84     15.06 o
  -6  -2  10       31.79       27.45     15.73 o
  -5  -2  10      581.85      602.01     20.10 o
  -4  -2  10      204.49      156.53     46.92 o
  -3  -2  10       90.71       70.35      8.35 o
  -2  -2  10       23.76       21.37      5.04 o
  -1  -2  10      177.85      194.90      6.53 o
   0  -2  10      504.58      479.66      8.51 o
   1  -2  10       62.87       68.04      7.40 o
   2  -2  10      269.13      255.05      9.08 o
   3  -2  10      141.01      150.79      5.13 o
   4  -2  10       30.90       36.53      8.21 o
   5  -2  10        4.35        2.00      2.63 o
   6  -2  10       16.64       20.21     17.78 o
  -8  -1  10       33.10       29.09     15.75 o
  -7  -1  10       24.94       30.81     15.06 o
  -6  -1  10        4.17       -0.96      2.68 o
  -5  -1  10      186.20      195.02     12.19 o
  -4  -1  10      380.93      393.53     17.36 o
  -3  -1  10      163.80      163.32      8.13 o
  -2  -1  10     1244.96     1199.17     10.03 o
  -1  -1  10       45.86       48.95      4.85 o
   0  -1  10      477.35      497.55     17.02 o
   1  -1  10      193.51      198.22      6.74 o
   2  -1  10        5.16        1.85      5.57 o
   3  -1  10       57.43       52.31      7.60 o
   4  -1  10      138.70      113.89      6.74 o
   5  -1  10       10.22       19.77      5.71 o
   6  -1  10        0.44        8.88      9.50 o
   7  -1  10       59.51       77.13     11.33 o
   8  -1  10       30.92       19.63     15.74 o
  -8   0  10        2.57       14.29     12.90 o
  -7   0  10        6.57        7.75     15.42 o
  -6   0  10      273.35      315.54     15.11 o
  -5   0  10       91.42       94.35     11.25 o
  -4   0  10      473.65      465.36     11.59 o
  -3   0  10      142.60      116.25     13.58 o
  -2   0  10      401.95      416.61     14.12 o
  -1   0  10      211.73      227.81      6.63 o
   0   0  10      971.71      924.36     11.83 o
   1   0  10     3239.05     3316.33     19.09 o
   2   0  10       88.12       99.64      7.37 o
   3   0  10      815.33      816.30     10.95 o
   4   0  10      281.40      272.51      7.47 o
   5   0  10        0.64       -0.30      0.68 o
   6   0  10      111.89      105.50      7.43 o
   7   0  10       52.28       63.63     10.20 o
   9   0  10        7.91       34.59     17.85 o
  -8   1  10        2.84        7.12     11.43 o
  -7   1  10        1.11        0.78      5.61 o
  -6   1  10       14.99       17.30     13.71 o
  -5   1  10       13.96        1.63      9.62 o
  -4   1  10       58.73       72.34     13.34 o
  -3   1  10      108.77      114.70     15.08 o
  -2   1  10      586.84      537.57     32.82 o
  -1   1  10     1226.27     1267.44     12.39 o
   0   1  10       66.63       68.48      8.17 o
   1   1  10      499.99      443.63      7.32 o
   2   1  10       64.07       54.30     15.15 o
   3   1  10      160.98      198.81      7.66 o
   4   1  10        1.80        6.69      5.94 o
   5   1  10       93.18       87.82      8.73 o
   6   1  10      249.72      254.53      8.06 o
   7   1  10       46.52       50.99      7.86 o
   8   1  10        2.80       11.29      9.52 o
   9   1  10       50.81       74.50     16.27 o
  -7   2  10        5.25       14.96     17.38 o
  -6   2  10       44.29       68.99      9.77 o
  -5   2  10      433.06      473.80     12.76 o
  -4   2  10       22.95       18.18      6.51 o
  -3   2  10       81.15       90.09      8.69 o
  -2   2  10      474.24      486.66     17.88 o
  -1   2  10      768.86      586.45      9.02 o
   0   2  10      551.02      473.12      9.92 o
   1   2  10      311.21      296.37     10.03 o
   2   2  10     1696.97     1633.64     16.46 o
   3   2  10      225.89      231.61      8.60 o
   4   2  10       93.58       74.49      5.02 o
   5   2  10      229.07      227.79      6.58 o
   6   2  10       41.49       45.96      8.16 o
   7   2  10       43.40       27.39     10.87 o
   8   2  10        1.61        9.92     15.18 o
   9   2  10        0.77        5.55      9.73 o
  10   2  10        1.57        8.56     15.10 o
  -7   3  10        7.62        3.85      6.73 o
  -6   3  10        1.99        5.44      4.30 o
  -5   3  10       43.64       41.93     10.65 o
  -4   3  10      150.74      119.46      8.67 o
  -3   3  10      110.72       85.82      6.94 o
  -2   3  10      246.01      250.90     10.84 o
  -1   3  10       13.73       10.22      9.51 o
   0   3  10      311.82      292.25      8.73 o
   1   3  10        9.54       13.04      5.87 o
   2   3  10      260.10      249.42      6.36 o
   3   3  10      768.34      735.77      9.65 o
   4   3  10       63.30       65.54      7.07 o
   5   3  10        7.28       11.14     11.15 o
   6   3  10      112.30      127.43      8.21 o
   7   3  10      323.35      343.59     11.07 o
   8   3  10       27.91       31.89     16.19 o
   9   3  10       21.45        3.59      9.14 o
  10   3  10       44.66       42.58     11.49 o
  -7   4  10        0.31       -2.84      6.22 o
  -6   4  10       12.25        8.83      5.90 o
  -5   4  10       40.76       54.67      8.60 o
  -4   4  10      175.93      195.40     10.12 o
  -3   4  10        1.89        0.93      4.30 o
  -2   4  10       56.66       61.38      6.39 o
  -1   4  10       27.29       23.91     13.07 o
   0   4  10      213.41      223.51     13.49 o
   1   4  10      388.43      358.07      8.54 o
   2   4  10        1.34        1.48      4.81 o
   3   4  10     1731.29     1834.30     16.37 o
   4   4  10      104.13      112.76      6.29 o
   5   4  10        0.53        3.49      3.16 o
   6   4  10       72.96       72.35      9.91 o
   7   4  10       60.50       61.80      8.45 o
   8   4  10        3.97       14.74      7.14 o
   9   4  10        4.83        2.18      5.06 o
  10   4  10        7.28       25.31     11.58 o
  -6   5  10        6.32       14.99      9.30 o
  -5   5  10        0.39       16.91      7.27 o
  -4   5  10       43.36       44.73     10.41 o
  -3   5  10      149.58      149.83      7.44 o
  -2   5  10        6.18        8.45      4.80 o
  -1   5  10      365.44      324.53     22.94 o
   0   5  10       13.02       16.58      8.41 o
   1   5  10      258.80      241.95     17.47 o
   2   5  10       89.99       84.25      6.32 o
   3   5  10        8.19       11.60      6.59 o
   4   5  10       42.37       40.28      7.11 o
   5   5  10       25.97       22.69      8.67 o
   6   5  10        2.36       12.92      9.01 o
   7   5  10       58.66       78.65     29.11 o
   8   5  10       37.01       72.74     17.69 o
   9   5  10       10.59       21.30      9.73 o
  10   5  10        1.58        7.82     15.73 o
  -5   6  10        1.79       10.46      9.11 o
  -4   6  10       14.88       27.89      9.39 o
  -3   6  10       64.33       81.85      8.25 o
  -2   6  10        0.46       12.41      5.47 o
  -1   6  10       10.94       13.58      6.74 o
   0   6  10        7.18       13.73     14.38 o
   1   6  10       68.82       93.70     15.20 o
   2   6  10      311.92      342.63      9.12 o
   3   6  10       31.03       29.70      5.65 o
   4   6  10       36.56       44.36      8.74 o
   5   6  10      143.66      110.62      8.58 o
   6   6  10       23.97       23.75      6.09 o
   7   6  10       46.10       35.15      8.40 o
   8   6  10       13.43       13.30      9.41 o
   9   6  10        0.24        8.06     16.82 o
  10   6  10        2.63       20.90     13.04 o
  -5   7  10        7.22       51.19     15.28 o
  -4   7  10       21.39       30.25      9.70 o
  -3   7  10        7.95       18.82      6.60 o
  -2   7  10       44.02       57.40      8.85 o
  -1   7  10       14.89        4.02      8.21 o
   0   7  10       31.60       34.46     12.07 o
   1   7  10        2.55       10.53     13.54 o
   2   7  10       12.75       14.77     10.95 o
   3   7  10      124.61      117.63     10.54 o
   4   7  10       21.71       13.85     20.31 o
   5   7  10       16.35        2.81     10.56 o
   6   7  10       20.06       29.47      7.19 o
   7   7  10       21.89       17.63      8.64 o
   8   7  10        0.43       13.79     17.77 o
   9   7  10       11.56       18.24     14.66 o
  10   7  10       13.59        9.63     10.78 o
  -3   8  10       33.40       21.66     22.60 o
  -2   8  10       43.02       30.62     20.13 o
  -1   8  10        5.67       12.56      7.53 o
   0   8  10       10.91        3.07      5.91 o
   1   8  10        5.61       -1.08      6.44 o
   2   8  10       17.13       17.46     12.60 o
   3   8  10      223.35      191.43     17.63 o
   4   8  10        0.99       -3.37      4.16 o
   5   8  10       25.51       32.99     13.29 o
   6   8  10       15.64       11.65     15.93 o
   7   8  10        4.89        3.03     50.36 o
   8   8  10        0.46        3.16     31.55 o
   9   8  10        2.43       -3.99      7.17 o
  -3   9  10        8.03       20.12     18.85 o
  -1   9  10       39.79       30.95     22.40 o
   2   9  10       18.53       29.03     14.77 o
   4   9  10       12.02       15.08     12.08 o
   5   9  10       10.88        8.67     16.28 o
   9   9  10        3.86       -0.49     26.56 o
   2  10  10        4.17       12.96     12.86 o
   3  10  10       17.00       13.08     19.70 o
   4  10  10        9.84       15.21     19.52 o
   5  10  10        0.22        6.86     13.25 o
   7  10  10        6.36        9.12     15.86 o
   8  10  10        9.60       15.06     23.49 o
   0  11  10        0.05        9.42     13.03 o
   1  11  10       20.94        9.83     12.52 o
   2  11  10       16.60        6.12     23.48 o
   3  11  10        0.18        8.15     16.76 o
   5  11  10        0.05        2.51      7.76 o
   6  11  10        1.11        1.42      4.10 o
   7  11  10        0.72        6.57     17.06 o
  -4  -9  11        0.08        2.12     15.11 o
   0  -9  11       10.83       -0.29      1.39 o
  -6  -8  11        2.59       23.05     15.16 o
  -5  -8  11        8.45       21.35     12.34 o
  -4  -8  11        6.53        1.09      8.69 o
  -3  -8  11        0.05        2.02    222.12 o
  -2  -8  11       55.04       65.72     20.22 o
  -1  -8  11       88.01       82.07     19.65 o
   0  -8  11        2.02       -1.22      8.04 o
   1  -8  11       18.52       14.06     28.07 o
   3  -8  11        0.68        2.03     10.33 o
  -7  -7  11        1.10       18.45     14.69 o
  -6  -7  11        2.59       22.92     13.73 o
  -5  -7  11        2.94       20.98      9.08 o
  -4  -7  11        3.42       33.25     15.08 o
  -3  -7  11       18.78       38.64     15.65 o
  -2  -7  11       12.27       35.15     14.18 o
  -1  -7  11        3.42       13.60     12.30 o
   0  -7  11       42.97       28.63     15.46 o
   1  -7  11       27.29       26.70     13.63 o
   2  -7  11        0.32       -1.35      9.48 o
   3  -7  11        6.29       -3.39      4.36 o
   4  -7  11       12.24        4.29     26.20 o
  -7  -6  11        0.75        6.42     11.38 o
  -6  -6  11        1.00       12.03      9.18 o
  -5  -6  11       16.06       17.11     10.20 o
  -4  -6  11       21.80       25.19     12.23 o
  -3  -6  11        0.69        8.22      8.93 o
  -2  -6  11       11.46       17.47     14.88 o
  -1  -6  11       44.84       65.29     15.96 o
   0  -6  11      153.58      162.79     13.68 o
   1  -6  11        7.22        7.23     13.24 o
   2  -6  11       75.00       68.24      8.79 o
   3  -6  11        5.92        3.44     13.77 o
  -7  -5  11       69.89       63.11     15.39 o
  -6  -5  11       28.63       31.30     11.85 o
  -5  -5  11       36.38       37.76      8.32 o
  -4  -5  11      219.95      225.48      9.46 o
  -3  -5  11      102.44       91.87      8.15 o
  -2  -5  11       52.15       56.21      9.88 o
  -1  -5  11        5.95        7.85      5.08 o
   0  -5  11        7.78        9.80     15.71 o
   1  -5  11      122.59       95.17      8.28 o
   2  -5  11        3.19       13.38      5.94 o
   3  -5  11       40.61       33.66     10.79 o
   5  -5  11       13.42        5.85     37.52 o
   6  -5  11        1.34        4.63      7.15 o
  -8  -4  11        0.44       15.67     14.90 o
  -7  -4  11        3.50       14.93     12.67 o
  -6  -4  11        1.12        9.17     12.65 o
  -5  -4  11        8.42        0.16      0.66 o
  -4  -4  11       15.31       15.37      8.47 o
  -3  -4  11       10.37        8.83      5.88 o
  -2  -4  11      197.90      200.30      7.07 o
  -1  -4  11      155.96      130.20      9.19 o
   0  -4  11       45.45       54.79      6.73 o
   1  -4  11      335.84      331.30      8.81 o
   2  -4  11       25.04       27.53      5.24 o
   3  -4  11       36.55       34.92      5.48 o
   4  -4  11        3.68       -1.75     11.57 o
   6  -4  11       22.76       16.09     22.19 o
   7  -4  11        3.56       16.06     12.74 o
  -8  -3  11        1.87       22.79     13.47 o
  -7  -3  11       39.63       39.99     16.53 o
  -6  -3  11      120.12      122.74     14.01 o
  -5  -3  11       19.98       23.52     12.42 o
  -4  -3  11       74.98       70.25     13.28 o
  -3  -3  11       69.34       60.56      7.09 o
  -2  -3  11      203.23      203.47      6.67 o
  -1  -3  11       69.69       65.78      5.90 o
   0  -3  11        9.39       13.72      5.28 o
   1  -3  11        1.00        8.13      3.82 o
   2  -3  11       41.40       46.75      6.24 o
   3  -3  11        9.75       17.57      3.97 o
   4  -3  11      107.20      116.93     11.85 o
   5  -3  11        8.24        5.81      6.30 o
   6  -3  11       26.76       33.41     13.61 o
   7  -3  11        5.51       48.82     14.13 o
  -8  -2  11        0.13       17.09     15.83 o
  -7  -2  11       11.83       10.99    549.16 o
  -6  -2  11       45.53       39.96     14.04 o
  -5  -2  11       33.90       52.07     11.76 o
  -4  -2  11      225.91      181.96     49.20 o
  -3  -2  11        1.60       -1.53      5.11 o
  -2  -2  11      134.45      125.86      5.79 o
  -1  -2  11      441.72      455.02      8.24 o
   0  -2  11      429.23      432.83      7.28 o
   1  -2  11       35.74       47.23      7.41 o
   2  -2  11     1388.34     1441.50     14.57 o
   3  -2  11      311.13      329.63     10.95 o
   4  -2  11       29.27       47.63      9.22 o
   5  -2  11        6.55       17.73      8.58 o
   6  -2  11       14.27       23.63     10.46 o
   7  -2  11       15.30        3.52     12.96 o
  -8  -1  11       57.68       84.89     23.71 o
  -7  -1  11       21.34       15.56    518.76 o
  -6  -1  11        2.00        3.46     10.90 o
  -5  -1  11      131.16      133.58     12.08 o
  -4  -1  11      456.35      412.01     18.97 o
  -3  -1  11      461.25      442.56     11.42 o
  -2  -1  11      655.04      652.39      8.79 o
  -1  -1  11      495.96      510.23      6.19 o
   0  -1  11        3.40        1.14      1.97 o
   1  -1  11       29.26       25.58      6.67 o
   2  -1  11       24.45       23.52      7.31 o
   3  -1  11      309.76      284.64      9.67 o
   4  -1  11        3.60        0.44      5.77 o
   5  -1  11      105.33       99.94     10.23 o
   6  -1  11        0.99        8.15      6.51 o
   7  -1  11       92.76       93.40     12.71 o
   8  -1  11        8.17        3.10    477.67 o
  -7   0  11        0.69       19.84     14.65 o
  -6   0  11       32.72       38.07     18.03 o
  -5   0  11        7.45        5.67      9.97 o
  -4   0  11      176.06      181.54     10.62 o
  -3   0  11        2.98        4.02     18.87 o
  -2   0  11       23.43       15.82      7.26 o
  -1   0  11      229.37      209.65      6.07 o
   0   0  11      206.51      204.22      6.09 o
   1   0  11      232.26      230.65      7.85 o
   2   0  11       76.23       64.98      7.67 o
   3   0  11      960.81      900.30     34.47 o
   4   0  11       71.76       65.45      6.30 o
   5   0  11        0.76        2.20      6.59 o
   6   0  11        5.14       -0.16      1.40 o
   7   0  11      147.44      151.42     10.95 o
   8   0  11       42.77       66.78     18.51 o
   9   0  11        0.42        3.18      6.44 o
  -7   1  11       59.57       74.96     19.47 o
  -6   1  11      101.93      111.20     10.80 o
  -5   1  11        0.03        5.72      9.88 o
  -4   1  11      231.67      228.31     23.75 o
  -3   1  11      615.19      602.19     20.07 o
  -2   1  11      394.00      347.45     28.63 o
  -1   1  11      529.99      535.66     10.37 o
   0   1  11     1023.43      988.23     13.28 o
   1   1  11      205.46      204.50     12.22 o
   2   1  11       87.84      102.26      8.53 o
   3   1  11      309.64      309.62      8.79 o
   4   1  11       95.78      109.46      5.32 o
   5   1  11        1.91        7.80      6.60 o
   6   1  11       71.33       73.81      8.19 o
   7   1  11       13.77       16.50     12.57 o
   8   1  11        2.41        5.52      8.56 o
  -7   2  11        5.34        1.72      6.89 o
  -6   2  11       47.03       40.69      9.63 o
  -5   2  11        0.79       -3.87      6.20 o
  -4   2  11       45.18       45.86      8.57 o
  -3   2  11        2.01        8.21     10.55 o
  -2   2  11       98.84       97.08     11.88 o
  -1   2  11       95.48       70.43      7.91 o
   0   2  11      220.60      209.73      8.89 o
   1   2  11       11.49       14.77      8.02 o
   2   2  11      923.43      917.84     15.99 o
   3   2  11      540.48      533.06     11.73 o
   4   2  11      650.12      642.66     13.26 o
   5   2  11      310.81      308.20     11.08 o
   6   2  11       37.46       44.41      8.90 o
   7   2  11       19.17        4.12     14.19 o
   8   2  11       39.84       37.75     18.91 o
   9   2  11       11.39       13.58     22.17 o
  -7   3  11        9.02        3.42     41.47 o
  -6   3  11       20.37       36.49     10.84 o
  -5   3  11        9.94       12.02      9.79 o
  -4   3  11        0.20        4.74      9.16 o
  -3   3  11       52.17       59.71      7.99 o
  -2   3  11      556.55      541.63     37.47 o
  -1   3  11      325.10      301.23     13.63 o
   0   3  11      246.92      209.40      7.53 o
   1   3  11      171.81      173.97      7.97 o
   2   3  11       23.07       16.60      8.92 o
   3   3  11       78.96       96.13      6.79 o
   4   3  11        8.52        2.54      4.77 o
   5   3  11      171.90      191.82      6.90 o
   6   3  11       20.97       18.62      7.64 o
   7   3  11       79.04       66.70      9.55 o
   8   3  11        6.36       -0.02      4.03 o
  10   3  11       12.86        8.05      8.22 o
  -6   4  11        9.86       17.82      8.64 o
  -5   4  11       13.67       16.44     11.31 o
  -4   4  11        4.46       -0.36      5.61 o
  -3   4  11       64.15       70.93      8.70 o
  -2   4  11       33.93       29.93     11.11 o
  -1   4  11       44.45       48.65     13.05 o
   0   4  11       44.27       42.31     10.65 o
   1   4  11       11.56       20.15      4.70 o
   2   4  11      305.87      309.72      9.62 o
   3   4  11     1786.25     2022.17     17.83 o
   4   4  11       13.81       35.14      5.30 o
   5   4  11      110.44       91.72     16.99 o
   6   4  11      131.75      131.94     11.41 o
   7   4  11      113.54      134.50     10.06 o
   8   4  11        0.60        0.40      4.80 o
   9   4  11        9.94       17.27     14.91 o
  10   4  11        7.88       30.65     17.72 o
  -6   5  11        1.17        9.66     14.77 o
  -5   5  11       35.47       57.82     10.39 o
  -4   5  11       13.80       18.55     11.27 o
  -3   5  11       39.30       45.06      7.27 o
  -2   5  11        1.06        6.77      5.68 o
  -1   5  11      105.09      134.25     12.23 o
   0   5  11      120.47      118.56      8.96 o
   1   5  11        0.15        0.08      0.76 o
   2   5  11        1.67        0.94      7.64 o
   3   5  11      418.33      433.25     11.18 o
   4   5  11       91.20      111.81      7.50 o
   5   5  11       22.12        9.97      5.48 o
   6   5  11       56.75       88.58     10.58 o
   7   5  11       17.01       33.30     11.44 o
   8   5  11        6.86        6.17     16.36 o
   9   5  11        2.34        9.65     16.58 o
  10   5  11        0.01       17.24     13.86 o
  -5   6  11        7.56       15.91     11.08 o
  -4   6  11       22.62       29.57     10.66 o
  -3   6  11        6.49       19.26      9.14 o
  -2   6  11       14.92       29.65      7.59 o
  -1   6  11       10.28       15.64      7.75 o
   0   6  11        6.89        5.47     15.39 o
   1   6  11        2.49       12.80      6.24 o
   2   6  11        1.00       12.83      5.29 o
   3   6  11       10.02       20.82      7.63 o
   4   6  11      225.80      254.28     11.39 o
   5   6  11       16.69       24.59     12.94 o
   6   6  11       50.41       56.30     11.74 o
   7   6  11       81.61       71.84     10.75 o
   8   6  11       35.60       48.61     13.63 o
   9   6  11        0.05        7.34      9.07 o
  10   6  11        0.40        4.74      9.13 o
  -4   7  11        4.82       14.98     16.33 o
  -3   7  11       14.82       22.13     10.13 o
  -2   7  11        1.72       14.64      7.41 o
  -1   7  11        1.24       22.03     10.31 o
   0   7  11      220.72      220.09     11.95 o
   1   7  11      119.41      117.16     13.77 o
   2   7  11        7.49        2.30      5.24 o
   5   7  11        9.99       18.50     11.10 o
   6   7  11        0.43        1.03      3.78 o
   7   7  11       29.69       31.92     13.45 o
   8   7  11        6.14        1.49      6.56 o
   9   7  11        5.96       10.15     12.45 o
  -1   8  11       14.12        0.77      3.99 o
   0   8  11        0.80        0.59      5.35 o
   1   8  11       16.35       14.93     23.23 o
   2   8  11       11.49       -1.28      2.40 o
   3   8  11       11.22       -0.02      0.03 o
   4   8  11        8.77       12.98     13.68 o
   5   8  11       29.95       44.86     18.06 o
   6   8  11        1.96        7.09      8.89 o
   8   8  11        0.64       11.92     12.02 o
   9   8  11        4.54       23.62     14.50 o
  -2   9  11       32.57       33.31     19.23 o
  -1   9  11       29.20       25.70     14.23 o
   1   9  11       16.71       16.27     23.06 o
   2   9  11       18.26        8.62     33.95 o
   5   9  11        8.19       16.27     14.21 o
   6   9  11       14.83       19.13     12.53 o
   7   9  11        3.04        3.81     11.87 o
   9   9  11        3.66        2.93    211.23 o
   0  10  11       15.83       -2.96     10.63 o
   1  10  11       35.21       42.28     19.65 o
   5  10  11        1.39       -2.36      6.46 o
   6  10  11        5.03       -1.59      5.15 o
   7  10  11        3.87       15.24     25.04 o
   8  10  11        0.60        4.81     23.00 o
   1  11  11        3.67        7.16     14.50 o
   2  11  11       14.41       13.53     38.14 o
   3  11  11       14.92        1.91     38.79 o
   6  11  11        0.02        1.77      7.73 o
   7  11  11        4.57        6.58     11.21 o
  -3  -9  12        0.78        2.87     13.60 o
  -5  -8  12        3.54       39.74     18.85 o
  -4  -8  12        4.16       20.63     17.42 o
  -3  -8  12        1.16       15.72     16.92 o
   1  -8  12        7.40       -0.58      1.88 o
  -6  -7  12        3.87       44.96     17.83 o
  -5  -7  12        7.25       27.05      8.55 o
  -4  -7  12        0.03       23.38     14.10 o
  -3  -7  12       22.33       60.75     15.91 o
  -2  -7  12       89.74      146.18     19.04 o
  -1  -7  12        8.53        7.59     13.85 o
   0  -7  12        1.56        2.39     25.78 o
   1  -7  12        1.92        4.60     16.57 o
   2  -7  12       32.27        8.39      7.85 o
  -7  -6  12        3.13        7.90     14.29 o
  -6  -6  12       34.53       37.37     12.17 o
  -5  -6  12       15.30        1.71     11.23 o
  -4  -6  12        0.35        0.36      2.43 o
  -3  -6  12        1.69       -2.66     10.93 o
  -2  -6  12       52.54       35.44     11.78 o
  -1  -6  12        1.17       41.88     13.84 o
   0  -6  12       16.15       23.03     14.74 o
   1  -6  12        4.13        9.99     12.09 o
   2  -6  12       89.03      101.48      9.23 o
   3  -6  12        8.73        5.26     10.07 o
  -7  -5  12        3.09       15.26     12.32 o
  -6  -5  12        4.68       11.73     11.74 o
  -5  -5  12       15.25       29.55     13.91 o
  -4  -5  12       73.11       75.34     17.84 o
  -3  -5  12        0.37        1.37      4.62 o
  -2  -5  12       16.77       43.05      6.53 o
  -1  -5  12       27.83       25.00     10.05 o
   0  -5  12        0.72        1.03     29.22 o
   1  -5  12        4.60       23.52     10.20 o
   2  -5  12       12.31       17.87     10.69 o
   3  -5  12       86.52       65.95     14.48 o
   4  -5  12       18.61        5.62    153.41 o
   6  -5  12        0.06        5.79     27.48 o
  -7  -4  12        2.76       28.32     15.24 o
  -6  -4  12        0.07        5.68      9.55 o
  -5  -4  12       25.07       31.69     11.24 o
  -4  -4  12       18.47       15.44     12.38 o
  -3  -4  12       10.44       13.21      6.21 o
  -2  -4  12        1.10       -0.24      3.78 o
  -1  -4  12        3.49        2.47      1.73 o
   0  -4  12        0.02        5.41      3.89 o
   1  -4  12       14.92       18.42      7.25 o
   2  -4  12       30.35       27.86      9.01 o
   3  -4  12       14.39       19.48      8.38 o
   4  -4  12        5.93        6.38     13.02 o
   5  -4  12        3.66        8.12     11.68 o
   7  -4  12        3.86       30.45     15.70 o
  -7  -3  12       24.68       26.91     15.50 o
  -6  -3  12       62.14       69.72     12.71 o
  -5  -3  12       41.52       40.03     12.11 o
  -4  -3  12       44.81       65.34     13.32 o
  -3  -3  12      168.92      157.17     14.19 o
  -2  -3  12      644.34      619.73     11.58 o
  -1  -3  12       45.09       53.96      6.25 o
   0  -3  12      545.78      559.25     10.71 o
   1  -3  12      155.77      147.19     11.58 o
   2  -3  12       52.73       54.68      6.48 o
   3  -3  12        5.42        8.49      5.92 o
   4  -3  12       50.97       57.17     11.69 o
   5  -3  12       12.26        6.46      8.15 o
   6  -3  12        5.22       15.91     13.75 o
   7  -3  12        8.78       20.76     12.86 o
  -7  -2  12       37.88       37.75     19.47 o
  -6  -2  12      199.63      189.38     14.98 o
  -5  -2  12       78.52       78.22     11.92 o
  -4  -2  12       42.63       49.30     14.17 o
  -3  -2  12       17.75       14.99     13.88 o
  -2  -2  12      321.66      304.35      9.73 o
  -1  -2  12       53.78       43.56      6.42 o
   0  -2  12      150.32      153.66      6.83 o
   1  -2  12      287.12      273.41     11.23 o
   2  -2  12        6.21        2.98      4.12 o
   3  -2  12       61.98       58.70      9.85 o
   4  -2  12       75.55       85.14     10.35 o
   5  -2  12       32.27       50.09     11.22 o
   6  -2  12        7.55       15.56     10.20 o
   7  -2  12       21.27       11.82     14.11 o
  -7  -1  12        1.19       -3.00     50.49 o
  -6  -1  12        1.97       15.62     15.63 o
  -5  -1  12       31.52       47.08     11.33 o
  -4  -1  12        5.82        6.67     10.01 o
  -3  -1  12      241.17      190.78     28.88 o
  -2  -1  12      678.06      677.18     33.28 o
  -1  -1  12      466.13      474.27      6.60 o
   0  -1  12      110.25      107.96      8.09 o
   1  -1  12      546.41      516.38     10.07 o
   2  -1  12      133.01      130.86      9.86 o
   3  -1  12      114.70      141.47     10.85 o
   4  -1  12       43.99       25.47     13.17 o
   5  -1  12      165.14      184.33     10.45 o
   6  -1  12       86.71      107.07     12.28 o
   7  -1  12        0.26        8.29      9.35 o
   8  -1  12        0.27       -2.08      7.48 o
  -7   0  12        0.61       12.36     14.00 o
  -6   0  12       43.59       29.32     15.19 o
  -5   0  12      215.25      212.50     12.90 o
  -4   0  12       13.22       16.83      8.75 o
  -3   0  12      116.09       91.05      8.51 o
  -2   0  12      457.26      451.91     10.74 o
  -1   0  12      191.48      179.81      7.33 o
   0   0  12       10.88       11.64      6.03 o
   1   0  12      131.20      134.57      7.91 o
   2   0  12      210.02      207.71      9.50 o
   3   0  12        6.44       -0.26      2.53 o
   4   0  12      287.24      314.42     10.67 o
   5   0  12        9.83       16.24      6.73 o
   6   0  12        3.83        7.59     31.60 o
   7   0  12       19.73       31.97      8.68 o
   8   0  12        0.57        3.60     23.03 o
   9   0  12        3.02       28.40     13.73 o
  -7   1  12        1.74       16.20     14.11 o
  -6   1  12       13.93       12.18     15.87 o
  -5   1  12        4.07        0.24      2.76 o
  -4   1  12       12.16       21.19     10.45 o
  -3   1  12       89.85       95.46     16.98 o
  -2   1  12      396.04      384.11     17.91 o
  -1   1  12       12.04       11.78      7.25 o
   0   1  12     1003.53      988.08     14.26 o
   1   1  12       55.21       59.47     13.03 o
   2   1  12      355.47      319.68      9.19 o
   3   1  12      449.86      437.32      8.21 o
   4   1  12      119.02      141.91      7.47 o
   5   1  12       43.10       44.14      7.31 o
   6   1  12       96.36      109.60      8.70 o
   7   1  12      114.31      122.01      8.96 o
   8   1  12        5.18        9.19     10.84 o
  -7   2  12       34.38       59.68     28.80 o
  -6   2  12       23.32       24.69     10.93 o
  -5   2  12       71.41       79.20     10.92 o
  -4   2  12      110.83      114.23      9.30 o
  -3   2  12       28.60       19.19     14.21 o
  -1   2  12       60.22       49.20      7.51 o
   0   2  12       54.64       45.30      9.65 o
   1   2  12       29.41       38.75      9.52 o
   2   2  12       13.97       12.57     10.51 o
   3   2  12      279.15      250.17     10.90 o
   4   2  12      198.73      215.26     11.03 o
   5   2  12       18.09       10.81      5.83 o
   6   2  12        2.76        9.39     12.12 o
   8   2  12       25.52       16.60     39.66 o
   9   2  12       25.22        3.26      4.27 o
  -6   3  12        3.41        6.21      4.39 o
  -5   3  12        6.00        2.81     19.48 o
  -4   3  12        0.45        2.83      6.02 o
  -3   3  12        7.62       10.13      8.49 o
  -2   3  12      223.56      210.79     12.46 o
  -1   3  12      224.39      206.61     12.72 o
   0   3  12      498.65      361.75     47.22 o
   1   3  12     1705.31     1643.75     67.55 o
   2   3  12      150.61      158.76     15.27 o
   3   3  12        2.83       -0.49      2.69 o
   4   3  12      400.53      392.38     12.72 o
   5   3  12      155.43      195.05     12.71 o
   6   3  12       20.46       37.24     10.02 o
   7   3  12       53.33       48.58     11.65 o
   8   3  12       40.33       35.43     13.51 o
   9   3  12        4.35        1.59      2.12 o
  -6   4  12       54.73       91.31     12.77 o
  -5   4  12       34.47       17.20     10.29 o
  -4   4  12        6.23       -0.97      3.14 o
  -3   4  12      141.04      152.35      9.26 o
  -2   4  12       94.11      100.20     12.81 o
  -1   4  12       94.99       69.10     11.07 o
   0   4  12        5.94        7.17     10.72 o
   1   4  12      179.95      190.80      7.45 o
   2   4  12      672.52      666.14     21.75 o
   3   4  12      224.00      223.00     22.60 o
   4   4  12      110.84      116.67      7.78 o
   5   4  12       23.23       20.25      5.56 o
   6   4  12       17.44       14.18      9.89 o
   7   4  12       26.89       34.71     14.43 o
   8   4  12        1.33       -0.01      0.61 o
   9   4  12       21.41       30.35     15.59 o
  10   4  12        3.28       24.09     21.16 o
  -5   5  12       11.76       20.08     22.63 o
  -4   5  12       54.62       59.18     11.44 o
  -3   5  12        1.58       10.69      9.44 o
  -2   5  12        4.79       13.47      5.16 o
  -1   5  12        0.77        9.30      8.47 o
   0   5  12       76.83       81.64      9.21 o
   1   5  12       43.95       42.42      8.87 o
   2   5  12      297.95      263.16     21.57 o
   3   5  12       29.73       40.18      7.61 o
   4   5  12      168.22      139.81      9.43 o
   5   5  12       32.96       21.05      7.13 o
   6   5  12       56.49       98.80     22.04 o
   7   5  12       68.73       98.90     17.65 o
   8   5  12        1.94       16.30      8.55 o
   9   5  12       26.72       48.26     26.16 o
  -5   6  12       20.48       50.52     20.70 o
  -4   6  12        0.12        2.60     10.53 o
  -3   6  12       13.80       26.72      8.95 o
  -2   6  12      149.03      167.56     11.86 o
  -1   6  12       39.87       39.61     10.02 o
   0   6  12        4.10        5.96      6.54 o
   1   6  12        4.33        2.89      8.53 o
   2   6  12       37.97       63.20     12.26 o
   3   6  12      140.09      143.56     10.25 o
   4   6  12      113.52      136.97      8.98 o
   5   6  12      142.23      151.03     17.41 o
   6   6  12        0.16       10.11     12.52 o
   7   6  12        6.79       -0.42      6.08 o
   8   6  12        1.12        0.58      7.03 o
   9   6  12        0.85       -2.42     20.62 o
  -4   7  12        0.48        1.13      9.33 o
  -3   7  12        6.29        6.45      8.07 o
  -2   7  12        0.20       22.02     10.35 o
  -1   7  12       34.49       31.08     11.28 o
   0   7  12        3.40       23.45     10.81 o
   1   7  12        9.94       20.49     11.58 o
   2   7  12        6.87       15.53      9.29 o
   3   7  12       24.82       37.72     17.16 o
   4   7  12       18.53       16.08     14.48 o
   5   7  12       17.73        1.93     15.11 o
   6   7  12       10.44       19.80     10.27 o
   7   7  12       14.01       11.46     11.74 o
   8   7  12       26.97       30.57     11.30 o
   9   7  12        2.59       12.65     16.98 o
  -3   8  12       44.94       51.39     19.50 o
  -2   8  12        5.30       14.26      9.25 o
  -1   8  12        0.02       15.27     17.66 o
   0   8  12        7.10       16.28     10.68 o
   1   8  12        0.13        5.97     16.42 o
   2   8  12       27.08       39.70     21.04 o
   4   8  12       14.69        0.33      0.32 o
   5   8  12        2.87        5.36     42.67 o
   6   8  12        0.94        8.48      6.28 o
   7   8  12        1.35       -0.22      6.91 o
   8   8  12        1.09       -0.32      4.88 o
   9   8  12        9.83       12.99     11.77 o
  -2   9  12       12.62        5.46     11.15 o
  -1   9  12       29.19       18.82     13.80 o
   0   9  12       10.97       -2.48      8.83 o
   1   9  12       17.74       11.42     14.73 o
   3   9  12       16.05        3.86      4.82 o
   5   9  12       23.12       19.06      8.93 o
   6   9  12        1.66       15.38     24.71 o
   7   9  12        1.80        5.80    299.66 o
   8   9  12        5.97        4.09     22.50 o
   2  10  12       54.29        9.54   1905.26 o
   3  10  12       36.00       21.85     44.37 o
   4  10  12        1.41        2.90     43.37 o
   5  10  12       35.84       34.31     22.81 o
   6  10  12        6.19        3.43      6.40 o
   7  10  12        0.28       -3.65     25.44 o
   2  11  12        0.02        1.41      3.29 o
   3  11  12        0.01        4.15     31.17 o
   6  11  12        0.02       27.49     21.70 o
  -4  -8  13        2.42       12.93     10.75 o
  -3  -8  13       11.31       21.48     16.47 o
  -2  -8  13       47.16       54.90     17.85 o
  -1  -8  13        2.39        9.82     16.76 o
  -5  -7  13        6.62       30.06     16.55 o
  -4  -7  13        0.78       34.74     16.15 o
  -3  -7  13       19.39       39.21     15.03 o
  -2  -7  13        0.40       34.22     16.31 o
  -1  -7  13       58.30       72.29     12.73 o
   0  -7  13       20.18        0.44     16.85 o
   1  -7  13        9.42        2.34    248.28 o
   3  -7  13       18.03        1.08      1.94 o
  -6  -6  13        7.59        2.15      7.45 o
  -5  -6  13        1.69        8.52      6.98 o
  -4  -6  13        0.04        1.22      5.41 o
  -3  -6  13        1.54        3.51     20.35 o
  -2  -6  13      127.60      103.66     13.77 o
  -1  -6  13       11.15       16.03     11.40 o
   0  -6  13       63.12       69.98     11.68 o
   1  -6  13       42.92       34.92     12.99 o
   2  -6  13        0.03       -0.94     23.86 o
   3  -6  13        1.82        2.74     14.05 o
   4  -6  13       24.65       38.43     25.19 o
  -6  -5  13       16.01       18.96     13.42 o
  -5  -5  13        6.62       19.55      9.57 o
  -4  -5  13        2.09       26.87     11.27 o
  -3  -5  13       18.65        3.08      9.16 o
  -2  -5  13        0.16        9.22      7.85 o
  -1  -5  13       15.47       21.80      8.63 o
   0  -5  13       11.85       13.97     10.61 o
   1  -5  13        0.39       12.70      7.90 o
   2  -5  13       11.02       19.88      9.57 o
   3  -5  13        8.94        0.34      4.79 o
   4  -5  13        5.56       17.51     17.71 o
   5  -5  13       25.73       24.79     22.76 o
  -7  -4  13        7.72       31.21     13.07 o
  -6  -4  13        1.44        3.11     55.71 o
  -5  -4  13       68.49       65.11     14.01 o
  -4  -4  13       63.07       61.51     16.19 o
  -3  -4  13        2.02        4.02      3.84 o
  -2  -4  13       40.95       56.68     10.06 o
  -1  -4  13      337.21      363.42     10.84 o
   0  -4  13      116.01      117.64      7.89 o
   1  -4  13       66.32       96.91      8.79 o
   2  -4  13      165.13      189.84      8.96 o
   3  -4  13        1.57       -2.63      8.24 o
   4  -4  13       40.94       62.68     13.78 o
   5  -4  13        3.29       11.15     10.30 o
   6  -4  13        0.19       29.36     13.91 o
  -7  -3  13        9.24        6.23     12.99 o
  -6  -3  13        1.95        7.62     15.82 o
  -5  -3  13       65.31       51.26     11.76 o
  -4  -3  13       44.94       34.52     13.94 o
  -3  -3  13       11.78        2.58     12.94 o
  -2  -3  13       49.70       50.44      8.30 o
  -1  -3  13       39.20       56.70      6.70 o
   0  -3  13        9.21       22.64      5.97 o
   1  -3  13       68.46       59.00      8.34 o
   2  -3  13        0.36       13.44      5.11 o
   3  -3  13       12.86       16.90      5.76 o
   4  -3  13      107.90      123.59     12.07 o
   5  -3  13       53.03       63.35     13.31 o
   6  -3  13        5.85       24.35     11.77 o
  -7  -2  13       42.30       46.61     17.90 o
  -6  -2  13       15.72       15.64     12.68 o
  -5  -2  13       24.03       20.43      9.71 o
  -4  -2  13      150.60      148.15     14.29 o
  -3  -2  13       87.32      100.97      9.97 o
  -2  -2  13      155.07      147.94      9.48 o
  -1  -2  13       46.05       61.58      7.26 o
   0  -2  13      373.18      375.66      8.25 o
   1  -2  13       97.78      103.53     10.32 o
   2  -2  13       66.53       65.50      9.70 o
   3  -2  13      105.96      122.34     10.24 o
   4  -2  13        0.43       10.77      6.60 o
   6  -2  13       11.06        1.57      2.26 o
  -7  -1  13       16.88       -0.92      5.19 o
  -6  -1  13       32.27       26.21     12.23 o
  -5  -1  13        3.57        1.78      7.71 o
  -4  -1  13      139.14      128.64     18.00 o
  -3  -1  13       47.77       45.97     13.86 o
  -2  -1  13        0.62        4.89      6.99 o
  -1  -1  13       20.52       16.56      6.10 o
   0  -1  13        3.85       -1.28      6.02 o
   1  -1  13       27.51       25.04      9.13 o
   2  -1  13       10.72        2.29      4.19 o
   3  -1  13       46.95       41.33     11.02 o
   4  -1  13       28.85        2.20      7.38 o
   5  -1  13       35.99       39.69     11.72 o
   6  -1  13       41.71       50.51     12.08 o
   7  -1  13        1.70        7.62      5.75 o
   8  -1  13       35.47       58.62     22.51 o
  -6   0  13       10.55       15.43     16.89 o
  -5   0  13       78.41       82.64     12.19 o
  -4   0  13        6.09       -2.78      6.29 o
  -3   0  13       34.26       22.15     11.22 o
  -2   0  13      271.73      265.90     10.75 o
  -1   0  13      418.34      422.14      8.05 o
   0   0  13        5.00        7.80      5.76 o
   1   0  13      631.97      591.21      8.90 o
   2   0  13      918.10      965.15     23.92 o
   3   0  13      205.59      235.30     14.68 o
   4   0  13      353.68      346.50     12.23 o
   5   0  13       33.43       33.30     12.33 o
   6   0  13        5.71       14.40     14.95 o
   7   0  13        1.50       13.63      7.51 o
   8   0  13        4.20       16.82     16.00 o
  -6   1  13       12.57        0.67      6.05 o
  -5   1  13       79.57       83.79     15.38 o
  -4   1  13        6.34        6.90    495.61 o
  -3   1  13       61.88       58.20     16.74 o
  -2   1  13       20.28       30.00     12.50 o
  -1   1  13       25.96       17.29      8.60 o
   0   1  13       96.82       88.40     10.38 o
   1   1  13       18.89        4.47     11.54 o
   2   1  13       70.83       63.52      7.33 o
   3   1  13       42.91       34.52      8.70 o
   4   1  13        5.94        9.31     11.16 o
   5   1  13        0.75        7.35      7.34 o
   6   1  13       42.73       43.81      8.63 o
   7   1  13       59.53       72.86     16.89 o
   8   1  13        3.49       17.47     11.18 o
  -6   2  13        2.83       16.00     12.84 o
  -5   2  13        6.99       -0.26      2.49 o
  -4   2  13       43.39       43.95      9.56 o
  -3   2  13       26.98       17.89     30.76 o
  -2   2  13       68.69       72.27     16.45 o
  -1   2  13      269.37      163.63      7.31 o
   0   2  13      703.49      654.88     13.66 o
   1   2  13        0.26        5.95      7.34 o
   2   2  13      579.65      579.96     16.50 o
   3   2  13      583.43      631.58     25.98 o
   4   2  13        0.19        2.39      7.15 o
   5   2  13       93.23       87.90      9.62 o
   6   2  13      107.00      105.49     17.02 o
   7   2  13       37.98       50.47     12.44 o
  -6   3  13        0.02       25.74      9.76 o
  -5   3  13       29.22        2.53     11.86 o
  -4   3  13       58.86       66.40     12.17 o
  -3   3  13       94.16       97.75      9.54 o
  -2   3  13       30.97       48.20     10.92 o
  -1   3  13       33.65       37.05     12.05 o
   0   3  13       68.51       53.86     13.58 o
   1   3  13        5.23        6.03      8.42 o
   2   3  13       13.20       20.32      9.61 o
   3   3  13       51.69       58.86     10.59 o
   4   3  13      130.61       98.55     24.13 o
   5   3  13       27.68       49.88     12.89 o
   6   3  13       24.53       28.18     10.92 o
   7   3  13        2.38        0.04      1.60 o
   8   3  13       47.12       50.05     14.37 o
   9   3  13        3.96        6.94     11.42 o
  -5   4  13        8.43        6.71     15.44 o
  -4   4  13       40.61       49.11     11.94 o
  -3   4  13       21.72       43.12      9.92 o
  -2   4  13        0.75       -0.41      4.21 o
  -1   4  13        6.38       12.07      8.61 o
   0   4  13       98.61      103.32     14.23 o
   1   4  13       41.84       48.78      5.56 o
   2   4  13        1.21       -0.19      2.76 o
   3   4  13        0.98        1.15      5.20 o
   4   4  13      285.42      316.51     12.62 o
   5   4  13       38.44       36.04      6.29 o
   6   4  13        5.69        4.38      8.25 o
   7   4  13        8.51       -0.06      6.27 o
   8   4  13        2.50       19.14     17.55 o
   9   4  13        0.11        4.23      7.69 o
  -5   5  13        2.86       21.59     21.14 o
  -4   5  13        3.47       30.16     15.02 o
  -3   5  13       93.22      113.68     11.83 o
  -2   5  13       45.63       65.09      7.35 o
  -1   5  13        0.74        5.21     11.49 o
   0   5  13      164.84      156.13     10.27 o
   1   5  13        9.40        7.09      6.78 o
   2   5  13       27.86       26.39      7.65 o
   3   5  13        7.99        0.15      2.51 o
   4   5  13        8.60       19.95      6.72 o
   5   5  13       36.83       28.60      7.52 o
   6   5  13       12.02       28.33     11.80 o
   7   5  13        2.76       20.40     10.83 o
   8   5  13       18.45       16.28     28.78 o
   9   5  13       52.49      108.19     28.94 o
  -4   6  13        5.88       28.69      9.63 o
  -3   6  13        5.01        2.45      6.82 o
  -2   6  13       11.26       20.49      9.21 o
  -1   6  13        1.59        1.87     15.35 o
   0   6  13       12.70        3.18     31.64 o
   1   6  13       19.02       15.27     11.73 o
   2   6  13       76.37      101.43     12.19 o
   3   6  13       75.96      103.59     10.14 o
   4   6  13        1.80        9.23      5.59 o
   5   6  13       69.46       85.97     11.68 o
   6   6  13       60.53       60.56     13.68 o
   7   6  13       14.33       26.06     14.38 o
   8   6  13        3.13       -0.19      3.09 o
   9   6  13       24.38       32.80     19.67 o
  -3   7  13        0.73       12.97     12.24 o
  -2   7  13       31.18       52.66     10.01 o
  -1   7  13       26.39       39.31     10.01 o
   0   7  13        3.70       16.84      9.68 o
   1   7  13        0.21        6.73      5.80 o
   2   7  13       14.83       35.87     14.28 o
   3   7  13        9.05       25.44     12.56 o
   4   7  13        3.78       16.91     12.54 o
   5   7  13        0.20       10.40      9.18 o
   6   7  13        1.07       15.34     12.68 o
   7   7  13        4.56        9.88     18.31 o
   8   7  13        0.58       19.45     12.24 o
   9   7  13        0.18       19.35     17.28 o
  -2   8  13       24.88       52.29     14.22 o
  -1   8  13       20.63       21.53      8.68 o
   0   8  13        6.00       13.01     10.24 o
   1   8  13       18.14        7.18      8.22 o
   2   8  13       32.00       20.22     14.90 o
   3   8  13       60.11       66.61     20.34 o
   4   8  13        7.60       -0.33      0.60 o
   5   8  13        0.59        6.32     31.63 o
   6   8  13       47.20       22.97     19.88 o
   7   8  13       18.70       13.06     12.85 o
   8   8  13        1.18        8.71     15.76 o
  -1   9  13        1.39       26.32     16.74 o
   0   9  13       21.06        7.47     19.61 o
   6   9  13        1.18       17.45     15.32 o
   7   9  13        5.52        1.63     32.07 o
   8   9  13        1.10       -0.22      1.20 o
   6  10  13        3.92        0.48     10.40 o
   7  10  13        1.01        5.63     22.43 o
  -2  -8  14        3.27       15.76     12.41 o
  -1  -8  14        3.85        4.34     18.40 o
   0  -8  14       11.35        6.65    248.31 o
  -4  -7  14       26.57       58.98     19.04 o
  -3  -7  14        0.10       30.94     15.94 o
  -2  -7  14        0.05       31.12     15.48 o
  -1  -7  14        0.16       24.71     13.22 o
   0  -7  14        2.00        3.54     13.44 o
   1  -7  14        5.50        9.56     24.97 o
  -5  -6  14        1.32        3.92      9.36 o
  -4  -6  14        6.47       21.78     15.60 o
  -3  -6  14        0.23        4.87      9.05 o
  -2  -6  14        2.66       13.88     18.07 o
  -1  -6  14        0.04       25.95     12.62 o
   0  -6  14        8.01       34.97     17.48 o
   1  -6  14       37.42       45.10     11.09 o
   3  -6  14       18.33       12.16     37.60 o
  -6  -5  14       13.97       23.72     14.09 o
  -5  -5  14        8.85       16.70      8.42 o
  -4  -5  14       32.77       41.52     16.75 o
  -3  -5  14      108.80      126.37      9.81 o
  -2  -5  14       64.11       71.48     13.80 o
  -1  -5  14       33.32       40.36      9.02 o
   0  -5  14        5.49       16.95     14.23 o
   1  -5  14        0.33        6.30      6.47 o
   2  -5  14       51.03       52.12      9.54 o
   3  -5  14       17.85       23.98     17.81 o
   4  -5  14       17.11        9.75     10.13 o
   5  -5  14        1.17       14.31     51.81 o
  -5  -4  14        5.76       18.35      9.77 o
  -4  -4  14        0.83        6.22      8.65 o
  -3  -4  14       29.45       38.16      9.75 o
  -2  -4  14       25.63       19.32     14.21 o
  -1  -4  14       10.89       12.76      7.70 o
   0  -4  14       28.02       23.27      6.82 o
   1  -4  14       33.84       44.32      8.26 o
   2  -4  14       91.58       91.28      9.07 o
   3  -4  14        1.87        6.08     12.61 o
   4  -4  14       52.05       72.58     14.76 o
   5  -4  14        0.14        7.99     12.08 o
   6  -4  14        0.10       42.79     18.71 o
  -5  -3  14       80.61      109.34     23.42 o
  -4  -3  14       67.45       81.95     15.14 o
  -3  -3  14       27.74       36.71     12.04 o
  -2  -3  14      146.76      159.47     10.74 o
  -1  -3  14       54.79       49.01      7.18 o
   0  -3  14        5.10        9.29      5.07 o
   1  -3  14        2.93       13.82      6.05 o
   2  -3  14       19.63       32.28      6.82 o
   3  -3  14       71.39       96.16     12.34 o
   4  -3  14       26.88       35.60     11.11 o
   5  -3  14       18.55       37.91     12.02 o
  -6  -2  14        2.64        7.57     31.51 o
  -5  -2  14       10.54       24.41     11.60 o
  -4  -2  14       13.91       38.24     11.89 o
  -3  -2  14        1.42       -1.92      5.09 o
  -2  -2  14        4.72        2.76      9.28 o
  -1  -2  14        8.17        6.35      8.44 o
   0  -2  14       94.47      102.72      9.94 o
   1  -2  14       48.70       53.32      7.96 o
   2  -2  14       41.91       36.93     11.65 o
   3  -2  14      119.12      134.12     11.89 o
   4  -2  14       89.72      129.17     12.18 o
   5  -2  14        8.06        1.18     12.48 o
   6  -2  14        1.78        4.85      7.52 o
   7  -2  14        4.61        1.82     14.94 o
  -6  -1  14        1.31        0.16      0.41 o
  -5  -1  14       10.51       30.59     11.45 o
  -4  -1  14      159.96      162.97     19.66 o
  -3  -1  14      343.33      327.56     16.69 o
  -2  -1  14       27.15       19.68      9.59 o
  -1  -1  14      309.48      309.51     11.05 o
   0  -1  14      393.91      412.58      9.83 o
   1  -1  14       10.62       10.30      9.66 o
   2  -1  14        3.00        5.44     15.63 o
   3  -1  14       32.51       33.43     13.63 o
   4  -1  14       86.14       72.84     13.46 o
   5  -1  14        2.34        7.55     10.89 o
   6  -1  14       22.43       24.28     14.11 o
   7  -1  14        0.46        8.62     20.18 o
   8  -1  14       17.05       25.90     16.35 o
  -6   0  14        1.71       21.49     16.87 o
  -5   0  14       92.37      114.65     14.38 o
  -4   0  14       18.33       21.72     17.39 o
  -3   0  14        0.22        3.64     11.25 o
  -2   0  14        2.77        4.17     10.32 o
  -1   0  14       28.17       23.44     12.38 o
   0   0  14        0.09       -0.15      0.63 o
   1   0  14       68.16       67.77      7.38 o
   2   0  14       32.62       41.54      9.32 o
   3   0  14       37.75       35.86     10.80 o
   4   0  14      336.52      350.84     11.54 o
   5   0  14        1.97        8.29     15.66 o
   6   0  14        1.27        2.98     27.25 o
   7   0  14        1.70        8.28      5.90 o
   8   0  14       29.90       39.65     22.95 o
  -6   1  14        3.13       14.06     14.17 o
  -5   1  14       10.75        8.71      8.23 o
  -4   1  14        0.01        0.33      1.53 o
  -3   1  14       36.11       32.69     18.22 o
  -2   1  14      406.17      394.67     19.47 o
  -1   1  14        3.89        9.14     17.93 o
   0   1  14      377.59      371.57     13.19 o
   1   1  14      262.66      278.18     11.21 o
   2   1  14       56.79       61.91     12.03 o
   3   1  14       19.74       36.04      9.53 o
   4   1  14      298.45      270.46     10.21 o
   5   1  14       23.79       25.75     11.62 o
   6   1  14        1.45       11.51      6.43 o
   7   1  14       11.36       31.98     17.27 o
   8   1  14        1.79       13.86      8.09 o
  -6   2  14       16.00       19.03     18.44 o
  -5   2  14        7.67        8.36      9.43 o
  -4   2  14       41.23       57.85     10.36 o
  -3   2  14        7.06        4.38     22.70 o
  -2   2  14       12.87        7.71    147.98 o
  -1   2  14        0.88        4.45      9.43 o
   0   2  14      125.18      122.31     12.65 o
   1   2  14       59.36       71.53     12.67 o
   2   2  14        7.97       13.28     14.82 o
   3   2  14       43.59       36.23      7.81 o
   4   2  14       93.14       87.78     10.87 o
   5   2  14       22.41       30.03     14.66 o
   6   2  14       68.86       68.33     10.11 o
   7   2  14       25.16       37.03     10.32 o
   9   2  14       17.13        1.44      1.79 o
  -5   3  14       20.11       18.94     14.78 o
  -4   3  14        4.16        5.70      6.38 o
  -3   3  14       20.81       29.11     11.69 o
  -2   3  14      130.37      138.08     12.55 o
  -1   3  14      249.65      250.00     15.98 o
   0   3  14      154.63      100.79     20.25 o
   1   3  14       57.84       41.28      9.61 o
   2   3  14       71.37       66.78      8.67 o
   3   3  14       27.33       32.80      9.49 o
   4   3  14        0.14        1.43      3.68 o
   5   3  14        4.16        5.40      6.60 o
   6   3  14       10.37       15.03     10.05 o
   7   3  14        8.04       14.77      7.71 o
   8   3  14        3.13        1.43      5.13 o
   9   3  14        4.85       -0.92      2.20 o
  -5   4  14       22.80        0.95      1.20 o
  -4   4  14       27.88       25.12     13.29 o
  -3   4  14       11.35       12.54     13.42 o
  -2   4  14        5.78        7.82      8.99 o
  -1   4  14        4.09        3.10     11.70 o
   0   4  14       24.08       23.13     17.28 o
   1   4  14        2.22       -1.34     22.52 o
   2   4  14        0.78        1.16      3.45 o
   3   4  14      109.11       97.71     10.03 o
   4   4  14      276.96      265.73     78.53 o
   5   4  14       15.32       36.42     12.06 o
   6   4  14       44.63       30.73     11.37 o
   7   4  14       48.03       56.86     11.52 o
   8   4  14       21.53       37.54     13.99 o
   9   4  14        0.06        1.78      5.76 o
  -4   5  14       17.78       30.74     15.48 o
  -3   5  14        1.21        1.04      5.06 o
  -2   5  14        8.18        9.65      6.03 o
  -1   5  14       19.89       26.50     10.60 o
   0   5  14      205.97      225.64     16.52 o
   1   5  14       24.01       31.55     19.44 o
   2   5  14        6.17        1.30      2.16 o
   3   5  14      106.43       98.62     10.79 o
   4   5  14      221.00      204.37     31.71 o
   5   5  14       56.33       75.67      9.26 o
   6   5  14        8.67       29.34     14.13 o
   7   5  14       18.82       39.92     12.30 o
   8   5  14        8.44       33.87     19.55 o
   9   5  14        0.41       27.91     14.99 o
  -3   6  14       75.45       90.75     11.49 o
  -2   6  14        0.02       12.19      8.20 o
   2   6  14       34.19       34.89     11.81 o
   3   6  14        1.53       23.73     10.23 o
   4   6  14        0.39        8.14      6.42 o
   5   6  14       10.03       10.18      5.76 o
   6   6  14        2.57       10.42      8.83 o
   7   6  14        0.24       23.89     46.76 o
   8   6  14       10.19        6.03     17.06 o
   9   6  14       16.17       10.99     16.66 o
  -3   7  14        3.41       33.92     18.94 o
  -2   7  14        1.42       17.79      9.19 o
  -1   7  14        5.76       18.70     11.13 o
   0   7  14        8.21        4.84     14.32 o
   1   7  14      118.01      141.27     15.66 o
   2   7  14       21.62       40.92     12.32 o
   3   7  14        5.73       13.86     13.01 o
   4   7  14       42.29       45.01     12.87 o
   5   7  14       29.10       38.35      9.99 o
   6   7  14       18.90       11.77     16.55 o
   7   7  14        8.04       21.31     15.72 o
   8   7  14        2.73        6.41      8.65 o
  -2   8  14        9.33       15.62     18.72 o
  -1   8  14        0.78       13.14      7.83 o
   0   8  14       19.47       29.48     12.11 o
   1   8  14        2.28       11.79     11.22 o
   2   8  14       32.62       40.06     23.64 o
   3   8  14        6.83        9.49     13.69 o
   4   8  14        2.13        2.02     11.82 o
   6   8  14        2.81        9.69      9.64 o
   7   8  14        6.56       27.18     12.29 o
   8   8  14        3.36        7.85     10.87 o
   0   9  14       37.32       49.79     21.50 o
   2   9  14       15.78       12.71    628.91 o
   3   9  14       39.57       23.39    498.48 o
   6   9  14        3.99       17.07     25.17 o
   7   9  14        1.48        9.53     52.77 o
   2  10  14       25.90        2.19      2.78 o
   5  10  14        5.24        3.43     28.63 o
  -3  -7  15        4.89       32.05     17.09 o
  -2  -7  15        7.02       33.35     16.63 o
  -1  -7  15       29.46       43.85     18.78 o
   0  -7  15        1.18       21.17     15.77 o
   1  -7  15        0.00       -0.69     10.85 o
  -4  -6  15       10.82       18.10     18.66 o
  -3  -6  15        6.06       16.26     18.59 o
  -2  -6  15        7.04        4.22     18.90 o
  -1  -6  15       46.10       45.62     20.36 o
   0  -6  15       35.16       40.63     16.94 o
   1  -6  15        0.40        9.88     12.65 o
   2  -6  15        0.31        3.22     42.14 o
   3  -6  15       14.87       12.73     20.17 o
  -5  -5  15        3.60        4.62      8.30 o
  -4  -5  15       11.02        5.85     15.11 o
  -3  -5  15       44.04       53.28     11.95 o
  -2  -5  15        3.13       16.29     13.30 o
  -1  -5  15      100.44      132.40     13.02 o
   0  -5  15        9.82        3.72      7.45 o
   1  -5  15       29.85       39.42     10.84 o
   2  -5  15        2.43       19.82      9.34 o
   3  -5  15        0.09       27.84     23.11 o
   4  -5  15       42.73       66.87     29.11 o
  -5  -4  15        2.06        4.54      7.95 o
  -4  -4  15       25.29       33.40     17.26 o
  -3  -4  15       26.79       32.70     10.14 o
  -2  -4  15       76.68       59.78     11.35 o
   0  -4  15       91.74      103.33      8.87 o
   1  -4  15       11.10       16.63      7.92 o
   2  -4  15       34.90       38.94     10.90 o
   3  -4  15       12.14        0.73     18.07 o
   4  -4  15        1.34       22.18     15.19 o
   5  -4  15        1.18        9.50     18.87 o
  -6  -3  15        1.21        2.46      5.55 o
  -5  -3  15       14.94       39.51     14.01 o
  -4  -3  15       12.83       18.30     14.56 o
  -3  -3  15       17.62       11.76     16.07 o
  -2  -3  15       79.32       83.74     11.08 o
  -1  -3  15        6.70       17.58     13.34 o
   0  -3  15       67.39       70.18      8.63 o
   1  -3  15       46.32       61.67      9.93 o
   2  -3  15        0.44       11.87      6.40 o
   3  -3  15       17.60       25.43     12.50 o
   4  -3  15        5.88       23.36     17.06 o
   5  -3  15        4.45        3.42     21.75 o
   6  -3  15       16.54       10.16     43.45 o
  -6  -2  15       24.08       31.77     15.90 o
  -5  -2  15       57.28       69.90     13.57 o
  -4  -2  15        0.21       14.12     11.44 o
  -2  -2  15       26.72       22.82     13.05 o
  -1  -2  15      103.59       94.55     20.40 o
   0  -2  15       10.91        5.89      9.02 o
   1  -2  15      175.47      170.69     11.02 o
   2  -2  15       69.34       57.80     11.47 o
   3  -2  15       16.91       10.16     24.11 o
   4  -2  15       41.25       45.70     14.50 o
   5  -2  15       89.86       94.86     13.56 o
   6  -2  15        8.57       11.21     15.34 o
  -5  -1  15       10.13       23.98     15.32 o
  -4  -1  15       11.21        1.73      5.22 o
  -3  -1  15        9.13       -0.47      5.55 o
  -2  -1  15       40.77       44.10     11.18 o
  -1  -1  15      359.01      376.79     16.43 o
   0  -1  15      114.55      126.98      8.31 o
   1  -1  15      100.62       89.59     10.75 o
   2  -1  15       46.25       50.70     12.40 o
   3  -1  15        1.62        0.82    108.16 o
   4  -1  15      143.13      160.68     12.74 o
   5  -1  15        2.85       15.13     11.61 o
   6  -1  15       90.41      106.94     14.93 o
   7  -1  15       37.98       62.93     14.13 o
  -6   0  15        5.20       17.06     18.84 o
  -5   0  15        8.33       22.47     11.04 o
  -4   0  15       76.02       75.21     16.72 o
  -3   0  15       16.80       17.80      8.80 o
  -2   0  15       14.98       12.05     14.87 o
  -1   0  15       65.76       76.91     10.58 o
   0   0  15      510.82      535.84     12.57 o
   1   0  15       15.40        6.99      5.76 o
   2   0  15      146.24      144.66     11.84 o
   3   0  15       21.24       27.70     11.05 o
   4   0  15       18.11        9.60     22.96 o
   5   0  15        3.95        5.74     14.32 o
   7   0  15        1.23        0.64      4.49 o
  -5   1  15        5.03       11.29     19.62 o
  -4   1  15        0.19        5.61      5.53 o
  -3   1  15        0.88       -1.96     12.60 o
  -2   1  15      106.99      111.87     11.82 o
  -1   1  15        0.58        6.41     13.38 o
   0   1  15       48.71       50.25     10.35 o
   1   1  15       47.53       48.94     10.42 o
   2   1  15       28.37       15.01     21.64 o
   3   1  15       28.26       22.71     10.05 o
   4   1  15      143.23      166.44     12.31 o
   5   1  15       66.05       93.87     10.23 o
   6   1  15        1.64        0.84      5.36 o
   7   1  15       34.74       46.05     12.70 o
   8   1  15       30.30       17.40     71.54 o
  -5   2  15        3.42        3.18     10.54 o
  -4   2  15      131.45      166.14     12.20 o
  -3   2  15      132.16      138.24     15.42 o
  -2   2  15       56.69       61.45     18.45 o
  -1   2  15        0.64        0.11      0.19 o
   0   2  15       23.32       27.29     12.50 o
   1   2  15      114.40      154.97     13.04 o
   2   2  15        7.16        4.63      7.07 o
   3   2  15      105.81       91.44     16.97 o
   4   2  15      121.94       85.14     12.24 o
   5   2  15       14.24       10.76     12.89 o
   6   2  15        2.27       24.31     12.40 o
   7   2  15        4.40        3.59     11.13 o
  -5   3  15        6.96       -1.38      6.55 o
  -4   3  15        1.71       12.14     30.20 o
  -3   3  15       13.57       20.73     11.36 o
  -2   3  15       23.93       21.78     13.22 o
  -1   3  15        9.11       14.91      9.22 o
   0   3  15       35.04       27.93      7.68 o
   1   3  15      168.79      141.98      9.75 o
   2   3  15       70.43       74.92     21.02 o
   3   3  15        5.38        9.92     10.51 o
   4   3  15       10.03       16.53      8.97 o
   5   3  15       23.78       20.10     11.01 o
   6   3  15       62.00       87.30     10.27 o
   7   3  15        0.16       15.99      8.22 o
   8   3  15       30.97       32.93     17.80 o
  -4   4  15        0.53        4.01     15.52 o
  -3   4  15        9.68        8.36      6.35 o
  -2   4  15       79.43       86.00     13.76 o
  -1   4  15        6.38        9.54     12.92 o
   0   4  15       16.98       13.74     19.71 o
   1   4  15       52.40       40.79     10.89 o
   2   4  15      215.74      169.51     28.33 o
   3   4  15       88.45       79.42     12.01 o
   4   4  15        9.11       10.28      7.43 o
   5   4  15        8.85       20.27     14.50 o
   6   4  15        0.82        6.80      7.18 o
   7   4  15        0.44       12.42      9.47 o
   8   4  15        6.33       20.01     14.98 o
  -4   5  15        0.41        5.31     13.81 o
  -3   5  15        4.90        7.39      4.81 o
  -2   5  15        0.26        4.78      9.19 o
  -1   5  15        0.11       18.53     10.30 o
   0   5  15       22.41       22.31     17.40 o
   1   5  15        3.86       -2.55      8.70 o
   2   5  15       36.31       28.44     10.27 o
   3   5  15        8.41       17.76     15.89 o
   4   5  15        1.31        9.12      8.97 o
   5   5  15        3.20       32.04     15.66 o
   6   5  15       35.08       31.59     13.28 o
   7   5  15       18.27       33.32     11.11 o
   8   5  15        6.39       29.56     16.04 o
  -3   6  15       10.26       13.47     11.03 o
  -2   6  15        7.68        7.76      5.96 o
  -1   6  15       58.50       76.26     11.64 o
   0   6  15       43.90       27.63     20.06 o
   1   6  15       20.84       11.89     25.93 o
   2   6  15        0.16        3.31     14.37 o
   3   6  15      149.17      185.46     24.64 o
   4   6  15        6.41       18.04      8.77 o
   5   6  15        5.17       14.65      9.28 o
   6   6  15       29.22       46.50     13.88 o
   7   6  15        0.43       17.60     23.13 o
   8   6  15        0.15       -1.47      3.50 o
  -2   7  15       19.99       34.95     12.78 o
  -1   7  15       10.79       20.42     10.29 o
   0   7  15        1.95       27.78     13.83 o
   1   7  15        5.65       22.85     14.60 o
   2   7  15       40.13       61.72     16.18 o
   3   7  15        7.06       20.60      9.15 o
   4   7  15        5.33       15.59     12.28 o
   5   7  15        0.34       -1.41      8.06 o
   6   7  15        5.33        9.67      8.03 o
   7   7  15        0.45        4.87     12.51 o
   8   7  15       13.06       30.80     15.44 o
  -1   8  15        9.65        4.49     16.13 o
   0   8  15       26.10       59.37     16.32 o
   1   8  15       26.23       61.39     20.97 o
   2   8  15        5.74        7.63     16.67 o
   3   8  15        0.56        0.61     14.25 o
   4   8  15       26.99       42.74     21.48 o
   6   8  15        0.15       13.57      9.52 o
   7   8  15        3.47       20.22     14.70 o
   1   9  15        0.03        1.20      3.65 o
   2   9  15        2.02        1.80     11.74 o
  -3  -6  16        8.45       14.96     17.40 o
  -1  -6  16       18.78       28.08     14.97 o
   0  -6  16        0.04       22.51     10.57 o
   1  -6  16       21.91        2.99     16.38 o
   2  -6  16        3.52        2.74     14.57 o
  -4  -5  16       18.09       29.80     13.53 o
  -3  -5  16        1.61        9.25      9.89 o
  -2  -5  16        0.16        6.90      6.30 o
  -1  -5  16        0.08       18.78     11.08 o
   0  -5  16        0.29       12.54      8.97 o
   1  -5  16        0.54        2.61      8.00 o
   2  -5  16        0.16       12.12     17.55 o
   3  -5  16        0.03       10.34     28.03 o
  -4  -4  16       28.72       31.18     17.79 o
  -3  -4  16        0.45        6.66      8.43 o
  -2  -4  16        8.35       15.41     10.91 o
  -1  -4  16       20.13       24.12     18.86 o
   0  -4  16       52.26       80.98      9.45 o
   1  -4  16       19.31       31.35      8.46 o
   2  -4  16        2.80       15.16      8.12 o
   3  -4  16       16.75       31.04     14.64 o
   4  -4  16       21.22       50.34     25.43 o
  -5  -3  16        1.06       30.10     18.55 o
  -4  -3  16       40.65       55.32     16.79 o
  -3  -3  16       43.94       32.79     20.03 o
  -2  -3  16        2.37        4.91      6.37 o
  -1  -3  16       47.53       62.78     11.46 o
   0  -3  16        2.01        1.07      2.78 o
   1  -3  16        7.92       11.48     10.01 o
   2  -3  16       19.43       33.25     13.15 o
   3  -3  16       15.31        1.15      8.61 o
   4  -3  16        2.04        1.88     13.74 o
   5  -3  16        2.27       14.12     16.89 o
  -5  -2  16       14.53       29.66     11.21 o
  -4  -2  16       18.26       34.67     15.29 o
  -3  -2  16       58.02       53.56     21.13 o
  -2  -2  16       42.91       44.28     13.94 o
  -1  -2  16        6.21       17.26     14.00 o
   0  -2  16        1.38       10.42     13.10 o
   1  -2  16      136.24      160.78     13.36 o
   2  -2  16       54.23       45.51     13.39 o
   3  -2  16       27.71       21.29     13.26 o
   4  -2  16       86.62      109.10     14.50 o
   5  -2  16        2.01       12.84     10.96 o
   6  -2  16        0.11        6.81      8.61 o
  -5  -1  16       28.13       38.76     13.59 o
  -4  -1  16        0.57        3.14     22.52 o
  -3  -1  16       40.29       48.40     18.45 o
  -2  -1  16      168.51      161.64     12.58 o
  -1  -1  16        0.32        7.98      9.39 o
   0  -1  16        7.81       12.40      7.47 o
   1  -1  16        5.63        4.69     10.99 o
   2  -1  16        3.29        2.17     13.40 o
   3  -1  16        5.75        4.77    248.07 o
   4  -1  16       18.02       26.12     17.41 o
   5  -1  16        1.82       11.17     15.27 o
   6  -1  16        0.98       25.61     12.86 o
  -5   0  16        5.72       20.47     13.25 o
  -4   0  16       15.78       28.94     12.25 o
  -3   0  16       25.99        8.68    156.07 o
  -2   0  16       49.92       52.00     13.54 o
  -1   0  16       25.75       44.90     11.52 o
   0   0  16       22.16       36.76      8.16 o
   1   0  16       16.21       25.63     24.60 o
   2   0  16      168.71      170.16     10.11 o
   3   0  16      172.25      183.76     11.27 o
   4   0  16       18.84       24.44     14.44 o
   5   0  16       58.99       38.78     13.31 o
   6   0  16       11.18       11.10     15.17 o
   7   0  16        0.01       15.74      9.03 o
  -5   1  16       41.26       43.01     19.66 o
  -4   1  16       44.32       57.08     22.65 o
  -3   1  16        0.64        1.25      2.75 o
  -2   1  16      120.40      131.72     13.57 o
  -1   1  16       96.50      103.40     11.93 o
   0   1  16        5.71       15.16     12.17 o
   1   1  16      137.15      137.69     11.50 o
   2   1  16        5.55        0.31     36.84 o
   4   1  16       11.19       28.23      8.12 o
   5   1  16        0.55        1.65     12.32 o
   6   1  16        0.60       18.18      9.57 o
   7   1  16        7.34        2.19      7.16 o
  -4   2  16        3.54       11.30      6.29 o
  -3   2  16        2.66        1.86     20.21 o
  -1   2  16       19.53       10.73     10.71 o
   1   2  16       58.56       78.41     12.89 o
   2   2  16        9.54       23.87      7.63 o
   3   2  16       82.20       82.46      9.20 o
   4   2  16      128.60      124.23     13.95 o
   5   2  16        1.17        4.16     33.32 o
   6   2  16       39.00       21.37     14.69 o
   7   2  16        8.54        4.19     11.83 o
  -4   3  16        8.27       10.74     16.18 o
  -3   3  16       10.54       21.13      8.00 o
  -2   3  16       28.10       21.38     12.08 o
  -1   3  16        8.83       21.80      8.64 o
   0   3  16       86.80       54.98     30.46 o
   1   3  16        7.29        2.93      6.21 o
   2   3  16       10.28       16.64      8.05 o
   3   3  16        8.66       21.12     12.33 o
   4   3  16        0.65       11.20     20.63 o
   5   3  16        0.46        3.42      4.41 o
   6   3  16       36.47       52.61     14.65 o
   7   3  16        1.69        1.65      7.00 o
   8   3  16        2.59        9.00     17.10 o
  -3   4  16       13.40       29.31     11.57 o
  -2   4  16       66.04       88.58     18.09 o
  -1   4  16        2.82        8.50     11.71 o
   0   4  16       39.25       38.68     21.83 o
   1   4  16       53.56       45.17     10.24 o
   2   4  16        7.44        6.01      6.11 o
   3   4  16       19.14       17.26     19.73 o
   4   4  16       39.32       64.22     19.95 o
   5   4  16       41.18       67.72     16.34 o
   6   4  16       15.24       34.28     18.08 o
   7   4  16        0.09       13.54      9.29 o
   8   4  16        4.06       25.90     16.77 o
  -3   5  16        8.83        5.62     16.18 o
  -2   5  16       77.39      105.85     11.83 o
  -1   5  16      138.64      170.33     11.35 o
   1   5  16      104.61       95.36     19.92 o
   2   5  16       45.64       37.44     10.71 o
   3   5  16        6.31        3.74      5.21 o
   4   5  16        1.77       10.97     13.56 o
   5   5  16        0.90       -1.14      3.21 o
   6   5  16        0.90        8.38    354.86 o
   7   5  16        0.31       10.93      9.61 o
   8   5  16        0.22       29.56     14.05 o
  -2   6  16       21.69       38.17     11.96 o
  -1   6  16        5.60       48.45     19.74 o
   0   6  16       29.30        4.09     31.15 o
   1   6  16       55.90       32.37     28.68 o
   2   6  16        6.95       -2.07      3.90 o
   3   6  16        1.25       14.74     10.84 o
   4   6  16        0.14       12.19      7.68 o
   5   6  16        1.96       17.94      8.03 o
   6   6  16       52.01       31.26     16.48 o
   7   6  16        2.45       -0.98     62.54 o
  -1   7  16       19.74       33.78     12.24 o
   0   7  16       31.06       64.44     13.75 o
   1   7  16        0.04       12.34      9.40 o
   2   7  16       65.45       86.87     17.27 o
   3   7  16       68.40       79.87     17.30 o
   4   7  16        1.42        4.21     10.41 o
   5   7  16        2.13        9.27      7.85 o
   6   7  16       10.99       18.68     16.60 o
   7   7  16        2.12       19.32     15.79 o
   0   8  16        8.42       15.33     12.34 o
   1   8  16        0.12       12.76     14.89 o
   2   8  16       10.90       17.88     16.61 o
   3   8  16        0.21        1.60      5.61 o
   4   8  16        4.97        8.29     99.97 o
   2   9  16        5.52       15.77     20.68 o
   3   9  16        3.04       -1.11      3.06 o
  -2  -5  17       59.44       72.30     14.33 o
  -1  -5  17        2.65        9.15      8.77 o
   0  -5  17        9.16        3.89      8.51 o
   1  -5  17        2.86       23.61     14.72 o
   2  -5  17        1.90       16.61     14.08 o
  -3  -4  17        2.46        7.75     11.76 o
  -2  -4  17        0.28        4.51      6.21 o
  -1  -4  17       16.90       14.62     22.68 o
   0  -4  17        1.29       16.09      7.91 o
   1  -4  17       12.95       17.84     12.16 o
   2  -4  17       11.29       21.39     11.88 o
   3  -4  17       15.39       19.07     23.56 o
  -4  -3  17       16.59       31.59     16.98 o
  -3  -3  17        4.51       -1.59     21.81 o
  -2  -3  17       10.44        6.97     10.94 o
  -1  -3  17       80.28       94.89     12.01 o
   0  -3  17        1.08       18.19     14.99 o
   1  -3  17       15.92       29.26     18.26 o
   2  -3  17        0.29       15.75      9.08 o
   3  -3  17        7.08       21.02     13.74 o
   4  -3  17       38.13       25.28     14.91 o
  -4  -2  17        5.06       18.68     12.00 o
  -2  -2  17        4.78        5.05     61.10 o
  -1  -2  17        1.51        5.46     17.89 o
   0  -2  17       22.60       11.87     21.60 o
   1  -2  17       24.31       33.00     11.04 o
   2  -2  17       19.25       31.41     15.33 o
   3  -2  17        9.23       29.19     18.67 o
   4  -2  17       13.86       19.21     17.68 o
   5  -2  17        3.36       14.08     18.25 o
  -3  -1  17       58.06       66.43     23.88 o
  -2  -1  17      151.66      166.32     14.37 o
  -1  -1  17       11.04        8.08     12.06 o
   0  -1  17       96.52      120.30     15.14 o
   1  -1  17       59.36       60.07      9.12 o
   2  -1  17        1.22        7.95     11.60 o
   3  -1  17        0.95        0.01      0.14 o
   4  -1  17        5.87       17.40     20.55 o
   5  -1  17       10.42       31.68     13.88 o
   6  -1  17        2.39        6.62     16.11 o
  -4   0  17       43.41       69.99     17.37 o
  -2   0  17       24.26       12.64     11.19 o
  -1   0  17       12.00       18.23     15.94 o
   0   0  17        0.79       12.74     10.65 o
   1   0  17       31.37       38.79     14.08 o
   2   0  17        7.68        5.45      8.93 o
   3   0  17       46.53       54.94     11.19 o
   4   0  17        3.42       16.99     11.24 o
   5   0  17       93.05      112.79     18.77 o
   6   0  17        9.29       17.82     11.11 o
  -4   1  17        5.70        5.78      9.37 o
  -3   1  17        2.98        5.29     13.11 o
  -2   1  17       45.07       44.32     13.48 o
  -1   1  17       77.93       86.24     13.20 o
   0   1  17        8.27       14.75     15.60 o
   1   1  17      193.61      203.02     12.58 o
   2   1  17       27.93       18.14     11.59 o
   3   1  17        9.77        6.69      6.51 o
   4   1  17        6.79        4.84     23.48 o
   5   1  17       16.47       16.27     17.38 o
   6   1  17       49.28       50.03     19.48 o
  -4   2  17        3.48        1.12      5.73 o
  -3   2  17        2.37        0.95      7.41 o
  -2   2  17       10.91       26.81     14.67 o
  -1   2  17       11.98       23.81     14.33 o
   1   2  17       49.13       62.06      9.15 o
   2   2  17       52.66       60.05      9.02 o
   3   2  17        1.24        7.46      8.24 o
   4   2  17       37.83       51.67     13.11 o
   5   2  17        0.90       18.33     14.71 o
   6   2  17       17.70        5.88     53.10 o
  -3   3  17        3.44       24.54     14.97 o
  -2   3  17        3.00       -0.76      6.02 o
  -1   3  17       96.96      112.52     16.74 o
   0   3  17      114.34      121.24     21.88 o
   1   3  17        0.45        0.19      6.18 o
   2   3  17       73.97       72.28     12.04 o
   3   3  17       12.17       16.23     11.49 o
   4   3  17        1.94        2.28      4.26 o
   5   3  17        1.84       18.42     17.24 o
   6   3  17       17.88       19.88     14.15 o
   7   3  17       10.35       20.11     20.12 o
  -3   4  17       15.11       15.59     18.79 o
  -2   4  17        3.59        3.72     12.98 o
  -1   4  17        0.41        9.07     10.65 o
   0   4  17       55.12       59.56     21.66 o
   1   4  17       46.21       37.69     10.39 o
   2   4  17        0.78        2.08      4.80 o
   3   4  17       38.51       42.21     14.37 o
   4   4  17       11.97        9.92      9.03 o
   5   4  17       21.13       42.69     15.80 o
   6   4  17       14.87       30.61     17.87 o
   7   4  17       12.43       14.93     20.92 o
  -2   5  17        0.71       14.09     10.19 o
  -1   5  17        9.68        1.83     11.04 o
   0   5  17       33.72       40.70     18.59 o
   1   5  17        8.91       12.73     13.99 o
   2   5  17        4.02        5.39      7.87 o
   3   5  17        2.60       -0.03      0.13 o
   4   5  17       42.66       24.33     16.03 o
   5   5  17        7.50        8.78     38.66 o
   6   5  17       20.43       20.60     23.43 o
   7   5  17        1.34       65.11     16.20 o
  -1   6  17       27.69       34.34     15.25 o
   0   6  17       13.39       -1.18      2.29 o
   1   6  17       14.32        9.98  19281.11 o
   3   6  17        1.99       19.07     10.25 o
   4   6  17        8.15       23.33      9.59 o
   5   6  17        0.05        6.29     10.42 o
   6   6  17        1.33       10.14     13.53 o
   7   6  17        2.84       37.43     15.97 o
   0   7  17        4.94       20.50     11.31 o
   1   7  17       15.76       50.69     15.85 o
   2   7  17       34.88       76.71     16.63 o
   3   7  17        8.74       26.38     13.07 o
   4   7  17        2.52       11.92     13.37 o
   5   7  17        4.86       20.19     13.74 o
   2   8  17        0.03        7.97     16.55 o
   3   8  17       15.45       11.90     22.32 o
   4   8  17        8.85       24.82     20.16 o
   5   8  17        3.37       -3.21      7.13 o
  -2  -4  18       11.96       19.31     14.87 o
  -1  -4  18       14.32       40.06     11.85 o
   0  -4  18        6.40       19.38      9.75 o
   1  -4  18       29.06       28.32     13.54 o
   2  -4  18        4.41       14.29     18.48 o
  -3  -3  18        0.47       18.12     12.02 o
  -2  -3  18        1.22        6.49     18.45 o
  -1  -3  18       19.98       49.74     15.02 o
   0  -3  18        1.23       17.96     15.77 o
   1  -3  18       30.35       45.50     14.38 o
   2  -3  18       15.10       35.15     10.00 o
   3  -3  18        0.09        7.02     11.58 o
  -3  -2  18        7.61        3.00    410.79 o
  -2  -2  18       16.34       15.13     11.84 o
  -1  -2  18       16.02       10.81     24.03 o
   0  -2  18       10.48        5.17     22.66 o
   1  -2  18        1.82        8.01     13.61 o
   2  -2  18       50.88       59.01     14.34 o
   3  -2  18       27.25       50.65     13.09 o
   4  -2  18        0.18        7.35      7.02 o
  -3  -1  18        5.64       -2.21     41.59 o
  -1  -1  18        0.10       -0.87      5.74 o
   0  -1  18       26.77       38.29     13.91 o
   1  -1  18       36.24       17.58     14.05 o
   2  -1  18       14.06       23.63     13.03 o
   3  -1  18        0.98        0.22      3.45 o
   4  -1  18        0.40        2.57      6.15 o
   5  -1  18        6.36       24.98     11.02 o
  -3   0  18       15.03        6.81     43.62 o
  -2   0  18        3.57        2.01     13.40 o
  -1   0  18       37.84       28.87     10.97 o
   0   0  18       12.80       20.92     14.33 o
   1   0  18       66.39       64.11     15.60 o
   2   0  18        5.00        1.08     28.32 o
   3   0  18       13.07       20.49     11.61 o
   4   0  18        7.95       34.46     12.73 o
   5   0  18        3.97        7.55     13.33 o
  -3   1  18       22.44       29.64     27.43 o
  -2   1  18       21.12       16.89     12.53 o
  -1   1  18       24.48       30.12     15.96 o
   0   1  18       33.47       58.39     21.31 o
   1   1  18       10.42       10.56     10.64 o
   2   1  18       11.69        0.43      9.98 o
   3   1  18        9.76        5.19      6.05 o
   4   1  18       24.05       21.43     22.20 o
   5   1  18       20.73       11.03     17.72 o
   6   1  18       18.80       23.59     21.68 o
  -3   2  18       78.93       95.86     16.62 o
  -2   2  18       69.54       89.36     12.42 o
  -1   2  18        0.48        0.19      0.30 o
   0   2  18        4.06       11.47     11.31 o
   1   2  18       12.86        6.95      7.53 o
   2   2  18       30.66       48.84     10.12 o
   3   2  18       12.03       13.49      6.53 o
   4   2  18       61.00       69.57     15.02 o
   5   2  18       25.77       44.69     15.75 o
   6   2  18        7.69        3.33      8.44 o
  -2   3  18       40.61       36.17     17.67 o
  -1   3  18       28.72       28.84     17.75 o
   0   3  18       10.19       24.09     30.31 o
   1   3  18        3.18       11.04     11.61 o
   2   3  18       16.91        9.36     16.75 o
   3   3  18        0.88       10.68     10.06 o
   4   3  18        3.03       17.10     20.44 o
   6   3  18        0.29       10.74     13.05 o
  -2   4  18       24.89       22.77     15.26 o
  -1   4  18        1.82        8.12     21.56 o
   0   4  18       10.28       22.69     21.97 o
   1   4  18        2.18        6.10      6.85 o
   2   4  18       21.75       12.97      7.92 o
   3   4  18       45.44       57.70     14.52 o
   4   4  18       18.09       21.23     14.09 o
   5   4  18        3.59       30.86     14.04 o
   6   4  18       13.50       39.72     18.32 o
  -1   5  18        1.57        3.64      9.37 o
   0   5  18       11.02       15.43     26.41 o
   1   5  18        6.55       -2.42      3.71 o
   2   5  18        2.84        8.09     10.26 o
   3   5  18        2.05        1.93     48.96 o
   4   5  18        8.31       12.08     19.44 o
   5   5  18        2.87       -0.21      0.86 o
   0   6  18       50.64       33.52     25.25 o
   1   6  18       16.29       14.12     22.61 o
   3   6  18        1.39       13.64     12.55 o
   4   6  18       53.47       74.26     23.47 o
   5   6  18        5.21       12.41     30.09 o
   1   7  18        0.98       11.02     10.21 o
   2   7  18       15.70       45.19     16.94 o
   3   7  18       32.98       60.73     17.85 o
   4   7  18        2.40       23.69     14.42 o
   5   7  18        0.15       20.06     15.30 o
   0  -3  19       29.60       42.64     18.76 o
   1  -3  19       10.95        5.04     73.30 o
   0  -2  19        6.68        0.48     11.96 o
   1  -2  19       13.39        5.07     11.44 o
   2  -2  19        7.66       13.73     11.91 o
   3  -2  19       10.55       23.11     13.44 o
  -2  -1  19       21.27        5.70    392.93 o
  -1  -1  19       15.50       10.87     13.78 o
   0  -1  19        1.70        3.17     20.48 o
   1  -1  19        6.21       14.26     12.46 o
   2  -1  19       12.98       23.44     15.39 o
   3  -1  19        4.14        5.84     13.06 o
   4  -1  19        1.24        7.30     11.32 o
  -2   0  19        0.75        4.16      8.14 o
  -1   0  19       11.89       17.93     13.12 o
   0   0  19        7.24       26.56     19.78 o
   1   0  19        9.60       21.04     11.36 o
   2   0  19        3.85       -1.14      4.86 o
   3   0  19       52.40       50.17     20.37 o
   4   0  19       82.48      113.85     20.44 o
  -2   1  19        0.57       -2.06      9.09 o
  -1   1  19       45.17       65.25     16.11 o
   0   1  19       90.34      125.70     15.80 o
   2   1  19       17.58       44.11     12.20 o
   3   1  19        0.59       13.54     28.65 o
   4   1  19       12.19        1.88   1272.27 o
   5   1  19       14.19       20.69     25.45 o
  -2   2  19        4.12       11.35     24.28 o
  -1   2  19       38.66       42.82     13.19 o
   0   2  19        0.04        9.99     12.60 o
   1   2  19        1.12        1.05     12.87 o
   2   2  19        0.42       15.96     10.92 o
   3   2  19        0.11        9.01      8.76 o
   4   2  19       24.13       36.21     14.17 o
   5   2  19        9.08        7.12     15.50 o
  -1   3  19        0.17        6.39     15.44 o
   0   3  19       29.20       26.94     17.17 o
   1   3  19       67.94       69.63     14.11 o
   2   3  19        1.84        1.01      5.55 o
   3   3  19        8.98        8.36     10.25 o
   4   3  19       20.78       42.21     14.27 o
   5   3  19        0.07       18.25     21.08 o
   0   4  19        1.09        6.74     12.90 o
   2   4  19        2.38       17.67     13.56 o
   4   4  19       16.34        0.28      8.91 o
   5   4  19        8.16       21.80     19.62 o
   0   5  19       61.58       78.29     16.15 o
   1   5  19       19.67       21.99     38.59 o
   2   5  19       25.67       26.44     12.18 o
   4   5  19        0.05       16.42     18.33 o
   5   5  19        0.84       -0.86      3.62 o
   3   6  19        0.24       19.34     13.25 o
   4   6  19        5.76       25.42     13.37 o
   0   0  20        8.55       10.05      9.66 o
   1   0  20        5.39       13.22     27.26 o
   2   0  20        9.87       16.18     16.06 o
   0   1  20        1.31        4.28      9.98 o
   1   1  20       13.76       20.25     18.96 o
   2   1  20       24.05       30.35     13.99 o
   3   1  20        3.56       18.72     19.90 o
   0   2  20       28.68       60.28     13.92 o
   1   2  20        7.03        0.04      5.47 o
   2   2  20       14.42       26.35     10.06 o
   3   2  20        7.45       21.35     11.50 o
   4   2  20        2.76       18.23     25.12 o
   1   3  20       28.44       46.03     18.14 o
   2   3  20        1.22        2.48      9.44 o
   3   3  20        9.78       12.22     15.07 o
   4   3  20       12.55       59.84     17.59 o
   2   4  20        5.33        2.39      7.90 o
   3   4  20        1.31        4.14      9.83 o
 
